# Supplementary material for: 1,1′-(Diselanediylbis{[P,P-diphenyl-N-(tri­methyl­sil­yl)phospho­rimido­yl]methanylyl­idene})bis­[1,1-diphenyl-N-(tri­methyl­sil­yl)-λ5-phosphanamine] pentane disolvate
Source: Acta Crystallogr Sect E Struct Rep Online. 2013 Dec 7;70(Pt 1):o20–1. doi: 10.1107/S1600536813032674 (PMC3914070; doi:10.1107/S1600536813032674)
Supplement: Supplementary file 2 [file e-70-00o20-Isup2.hkl]

#
# h,k,l, Fc-squared, Fo-squared, sigma(Fo-squared) and status flag
#
data_I
_shelx_title ' I         P -1         R = 0.07                    '
_shelx_refln_list_code   4
_shelx_F_calc_maximum    163.88
_exptl_crystal_F_000     662.00
_reflns_d_resolution_high    0.7709
 
loop_
 _symmetry_equiv_pos_as_xyz
 x,y,z
 -x,-y,-z
 
_cell_length_a 10.25000
_cell_length_b  13.4420
_cell_length_c  14.6670
_cell_angle_alpha   65.611
_cell_angle_beta   85.525
_cell_angle_gamma   76.730
 
_shelx_F_squared_multiplier     0.010
 
loop_
 _refln_index_h
 _refln_index_k
 _refln_index_l
 _refln_F_squared_calc
 _refln_F_squared_meas
 _refln_F_squared_sigma
 _refln_observed_status
 _refln_sint/lambda
   2   0   0    78592.51   103278.42  15462.87 o   0.10026
   3   0   0   848161.63   962304.69  19926.93 o   0.15038
   4   0   0   763175.88   735542.31  18027.31 o   0.20051
   5   0   0   105172.39    91824.00   3068.91 o   0.25064
   6   0   0    19325.78    20889.93   1503.66 o   0.30077
   7   0   0    21925.14    21302.51   8339.55 o   0.35089
   8   0   0    18311.89    16951.87   2058.98 o   0.40102
   9   0   0    48672.48    67930.66   4558.89 o   0.45115
  10   0   0     2666.81     3015.14   2222.25 o   0.50128
  11   0   0      338.32     8471.53   6952.23 o   0.55140
 -11   1   0      374.40     1772.52   2253.54 o   0.56198
 -10   1   0     6373.50     3149.08   3476.60 o   0.51200
  -9   1   0      479.29     2529.24   1823.36 o   0.46205
  -8   1   0    85784.44    79514.13   6515.21 o   0.41214
  -7   1   0    36814.89    31330.50   2599.63 o   0.36230
  -6   1   0      662.60      574.87   1344.30 o   0.31254
  -5   1   0    23567.82    25525.08   3115.84 o   0.26292
  -4   1   0   199414.97   228903.48   3438.48 o   0.21355
  -3   1   0   896874.13   952775.31  30774.20 o   0.16462
  -2   1   0     2886.05     2710.11   1581.87 o   0.11673
   0   1   0   231452.39   161580.94    380.31 o   0.04184
   2   1   0  1289267.38  1403780.75  26743.26 o   0.09989
   3   1   0   112335.33   110263.89   3546.02 o   0.14707
   4   1   0  1925736.88  2032179.75  33280.96 o   0.19573
   5   1   0   159409.97   160855.53   4729.98 o   0.24497
   6   1   0   290041.63   288815.28   5871.90 o   0.29452
   7   1   0    73932.93    73309.81  15823.63 o   0.34423
   8   1   0   115331.01   118759.86   3950.78 o   0.39405
   9   1   0    93560.25    94589.83   6154.45 o   0.44394
  10   1   0    12128.06    17704.68   3115.84 o   0.49388
  11   1   0     7095.66     3217.52   3039.58 o   0.54385
  12   1   0    61043.08    55907.24  13411.71 o   0.59385
 -11   2   0   185903.94   191335.45  11986.27 o   0.57542
 -10   2   0    10735.90    16071.96   2745.31 o   0.52585
  -9   2   0   137959.25   129513.28   8567.35 o   0.47639
  -8   2   0    39055.63    24696.01   2333.70 o   0.42709
  -7   2   0    19499.36    61563.08  18919.92 o   0.37801
  -6   2   0     6589.59    13755.86   2887.07 o   0.32925
  -5   2   0   100549.17    98813.39   4190.31 o   0.28096
  -4   2   0    36570.45    46357.33   1595.56 o   0.23345
  -3   2   0     5134.58     5994.11   1074.46 o   0.18732
  -2   2   0   385097.16   315281.88  12005.82 o   0.14388
  -1   2   0   441827.63   551581.44  15025.85 o   0.10648
   0   2   0    22243.03    41756.41   2715.97 o   0.08368
   1   2   0    71836.84    60051.59   2868.49 o   0.08771
   2   2   0   235378.73   183159.17   4938.22 o   0.11579
   3   2   0    78832.11    61924.81   1249.47 o   0.15540
   4   2   0    33694.04    39455.94   1994.45 o   0.19979
   5   2   0   420159.97   412911.28  19832.09 o   0.24639
   6   2   0     4035.93     6441.89   1386.34 o   0.29415
   7   2   0      120.13     1542.77   1386.34 o   0.34259
   8   2   0    21453.42    23376.15   2052.14 o   0.39145
   9   2   0   110815.64    97296.02   3868.65 o   0.44060
  10   2   0    50387.77    49895.53   4031.92 o   0.48995
  11   2   0    11212.23     5432.93   3039.58 o   0.53944
  12   2   0     3632.27     4597.02   2279.93 o   0.58904
 -11   3   0    40588.98    38029.51   8206.58 o   0.59151
 -10   3   0   134535.03   125653.43  22111.04 o   0.54257
  -9   3   0    23003.07    24429.11   3087.49 o   0.49387
  -8   3   0   148472.92   155405.00   5858.21 o   0.44548
  -7   3   0   340582.34   299412.28   8541.93 o   0.39753
  -6   3   0    53829.17    43613.00   6021.49 o   0.35018
  -5   3   0    15407.94    17893.37   2243.76 o   0.30373
  -4   3   0     2437.64     1538.86    977.67 o   0.25865
  -3   3   0   166820.75   143671.94  11473.97 o   0.21581
  -2   3   0    48498.84    51022.78   1709.95 o   0.17685
  -1   3   0   119471.40   104798.70   1732.44 o   0.14493
   0   3   0    89425.63   128790.78   3551.88 o   0.12552
   1   3   0   226799.73   251030.17   2809.83 o   0.12464
   2   3   0    94716.16   128094.69   3152.99 o   0.14261
   3   3   0    75590.62    57042.32   1271.95 o   0.17369
   4   3   0      920.90     2526.31    537.72 o   0.21218
   5   3   0    10658.06    13933.79   2906.62 o   0.25476
   6   3   0    72234.33    76777.62   2117.64 o   0.29968
   7   3   0    17636.61    11964.76   1728.53 o   0.34603
   8   3   0    56428.34    60429.95   5489.63 o   0.39331
   9   3   0     2154.83     4475.79   4502.18 o   0.44122
  10   3   0    20586.47    17123.94   2450.05 o   0.48958
  11   3   0    42950.36    38899.64   3159.84 o   0.53826
  12   3   0      446.91       38.13   2659.27 o   0.58718
 -10   4   0     6574.25      493.72   2279.93 o   0.56192
  -9   4   0      544.03     5958.92   7294.42 o   0.51416
  -8   4   0     2162.05     2412.90   2906.62 o   0.46691
  -7   4   0   131552.19   132030.78  12404.71 o   0.42031
  -6   4   0   109507.12    96842.39   6040.06 o   0.37463
  -5   4   0    58261.77    58189.13   5509.19 o   0.33025
  -4   4   0   166405.95   156925.25   5831.82 o   0.28775
  -3   4   0    92213.33    84057.38   5090.74 o   0.24812
  -2   4   0   100392.76   106953.49   2472.53 o   0.21297
  -1   4   0   175362.19   155122.45   8414.83 o   0.18485
   0   4   0    72485.47    61374.38   2127.42 o   0.16737
   1   4   0   130338.55   112718.82   2297.53 o   0.16394
   2   4   0   772486.88   812167.38  10619.48 o   0.17541
   3   4   0    90834.94    79019.42   1678.66 o   0.19922
   4   4   0   211973.73   205068.80   7294.42 o   0.23158
   5   4   0   604495.13   570325.38   7601.41 o   0.26944
   6   4   0    21743.74    25088.06   4254.83 o   0.31079
   7   4   0     9589.28     6896.50   1225.02 o   0.35442
   8   4   0    47222.23    53853.15   2321.97 o   0.39957
   9   4   0    53166.83    50037.29   2888.05 o   0.44579
  10   4   0    43098.86    28232.25   2944.75 o   0.49277
  11   4   0     9870.76     8015.94   3077.71 o   0.54032
  12   4   0      307.44       38.13   3457.05 o   0.58830
 -10   5   0    14506.19    20753.06  18160.27 o   0.58363
  -9   5   0     1880.63     1870.29   1753.94 o   0.53696
  -8   5   0    25865.83    25767.54   8168.46 o   0.49097
  -7   5   0    60494.23    70159.76  12670.64 o   0.44587
  -6   5   0    38449.70    44549.61  18464.33 o   0.40197
  -5   5   0     4621.96     7203.49   8396.25 o   0.35969
  -4   5   0   135271.91   121382.96  16526.58 o   0.31969
  -3   5   0   235291.83   223955.50  20933.93 o   0.28294
  -2   5   0     5171.14     4407.35   1001.14 o   0.25087
  -1   5   0    95008.11   117443.91   2949.64 o   0.22547
   0   5   0    40019.39    33432.50   2659.27 o   0.20921
   1   5   0   149292.22   135011.72   8035.49 o   0.20426
   2   5   0   237488.77   227834.89   3367.10 o   0.21143
   3   5   0   167789.42   188639.03   6306.97 o   0.22958
   4   5   0     4111.97     4494.36    550.43 o   0.25640
   5   5   0   184164.09   194034.80   3100.20 o   0.28948
   6   5   0   840308.00   823724.50  28075.83 o   0.32692
   7   5   0   147076.53   139026.03   3464.87 o   0.36741
   8   5   0    76827.41    81554.52  10295.87 o   0.41003
   9   5   0   229142.55   221011.72   5908.08 o   0.45418
  10   5   0    41197.97    33807.92   3092.38 o   0.49946
  11   5   0     1774.13     3837.37   1899.62 o   0.54560
  12   5   0    21251.74    26556.53   3837.37 o   0.59238
  -9   6   0     2061.23    17514.03   7978.79 o   0.56195
  -8   6   0    63591.52    65877.55   4270.47 o   0.51730
  -7   6   0   119194.20   151745.56   8155.75 o   0.47375
  -6   6   0   104593.51   141556.27  21351.39 o   0.43163
  -5   6   0    21693.81    30299.06  11473.97 o   0.39140
  -4   6   0   107633.80   106436.29   4274.39 o   0.35371
  -3   6   0   127870.75   135544.55   3235.12 o   0.31945
  -2   6   0    87138.69    64213.54   2231.05 o   0.28985
  -1   6   0    33618.36    35162.98   1196.67 o   0.26647
   0   6   0    24706.96    29785.78   2298.51 o   0.25105
   1   6   0    39811.69    48595.23   5983.36 o   0.24509
   2   6   0   105254.10    98717.57   9137.33 o   0.24927
   3   6   0   287518.25   264535.78   5824.00 o   0.26312
   4   6   0   132510.09   127972.48   3586.10 o   0.28522
   5   6   0   160639.92   164004.61   6819.27 o   0.31384
   6   6   0    97970.73   103636.24   2507.73 o   0.34737
   7   6   0    51355.71    58777.69   3418.92 o   0.38453
   8   6   0     5320.47     6540.63   1899.62 o   0.42437
   9   6   0   127347.61   132946.88   4892.27 o   0.46619
  10   6   0   265938.56   300404.63  10903.98 o   0.50952
  11   6   0     9995.14    12537.67   3001.46 o   0.55399
  -9   7   0    78110.47    91015.47  11131.78 o   0.58886
  -8   7   0    28759.99    27924.29   7902.53 o   0.54558
  -7   7   0    43926.37    41201.08   5347.87 o   0.50357
  -6   7   0   241586.02   227845.66  13354.03 o   0.46318
  -5   7   0   101850.99    88453.96   4205.95 o   0.42486
  -4   7   0    15566.87    19941.59   5604.02 o   0.38925
  -3   7   0   240115.19   204107.77  22548.07 o   0.35713
  -2   7   0   469843.03   468888.91  32179.12 o   0.32954
  -1   7   0     3474.25     4938.22   2412.90 o   0.30770
   0   7   0    15335.17    15211.61   2431.47 o   0.29289
   1   7   0   107610.46   100942.76   2381.61 o   0.28621
   2   7   0   146280.81   150367.05   2692.51 o   0.28822
   3   7   0    55053.42    48137.68   2982.88 o   0.29876
   4   7   0      508.08     2482.31   4331.09 o   0.31696
   5   7   0    41140.59    42779.05   4862.94 o   0.34161
   6   7   0    28390.76    24975.63   7750.01 o   0.37143
   7   7   0    85749.42    93484.08   2014.01 o   0.40527
   8   7   0    24444.05    20881.13   1213.29 o   0.44221
   9   7   0      280.44     1134.10    930.74 o   0.48155
  10   7   0    25926.50    38600.48   3381.77 o   0.52273
  11   7   0    77514.98    90156.09   5964.78 o   0.56536
  -8   8   0    48244.79    58123.62   7769.56 o   0.57550
  -7   8   0    16422.07    10909.85   8396.25 o   0.53500
  -6   8   0    92336.84   130170.27   6995.25 o   0.49625
  -5   8   0   129205.73   107758.11   5465.19 o   0.45971
  -4   8   0    23233.54    27134.33   9840.28 o   0.42594
  -3   8   0      344.54     1583.83   4558.89 o   0.39565
  -2   8   0   186319.42   168615.31  13506.55 o   0.36970
  -1   8   0   247517.23   217522.44   5355.69 o   0.34907
   0   8   0    53164.75    38418.63   1269.02 o   0.33473
   1   8   0    21791.12    19667.84   2545.86 o   0.32751
   2   8   0     2127.40     4399.53    679.48 o   0.32789
   3   8   0    61883.50    53216.68   5698.85 o   0.33583
   4   8   0      629.51     2383.57   3001.46 o   0.35082
   5   8   0    70429.37    78226.52   4635.15 o   0.37202
   6   8   0    56167.38    67854.40   4254.83 o   0.39843
   7   8   0   324103.34   348617.56  17590.29 o   0.42909
   8   8   0     3369.09    17648.95   7048.04 o   0.46316
   9   8   0    38572.65    37536.77   2393.34 o   0.49994
  10   8   0   121333.16   117700.06   5547.32 o   0.53888
  11   8   0     7515.18     6484.90   3780.66 o   0.57954
  -7   9   0     5075.95     9958.57   3619.34 o   0.56777
  -6   9   0      622.80     5471.06   5698.85 o   0.53056
  -5   9   0   104104.71   110163.19   8662.18 o   0.49563
  -4   9   0    48266.75    45272.11  16089.56 o   0.46350
  -3   9   0     9457.31    11939.34   3457.05 o   0.43478
  -2   9   0    26376.03    36816.22   2659.27 o   0.41020
  -1   9   0    53365.93    57539.96   3136.37 o   0.39054
   0   9   0   113679.56   112338.52   2546.84 o   0.37657
   1   9   0    32620.84    36992.20   1975.88 o   0.36894
   2   9   0   191121.28   189601.05   5090.74 o   0.36803
   3   9   0    81714.08    83220.48   6686.30 o   0.37391
   4   9   0     8878.11     7844.85   2925.20 o   0.38626
   5   9   0      987.47     5077.05   2391.39 o   0.40448
   6   9   0    34838.86    37573.92   3381.77 o   0.42783
   7   9   0    96627.53   104174.94   5356.67 o   0.45552
   8   9   0     7938.35     3684.85   1861.49 o   0.48682
   9   9   0     4423.61    19451.78   5660.73 o   0.52106
  10   9   0    74714.77    55202.34   7332.55 o   0.55771
  -6  10   0    66148.33    70715.07   6291.32 o   0.56589
  -5  10   0    17055.30    31019.60  10732.89 o   0.53242
  -4  10   0    14389.80    28118.84  16013.30 o   0.50174
  -3  10   0     8015.62     3878.43   2928.13 o   0.47438
  -2  10   0   200497.22   179268.03  10714.32 o   0.45095
  -1  10   0   121364.56   110555.23   6382.25 o   0.43209
   0  10   0     5202.11     6012.69   1566.23 o   0.41841
   1  10   0    79500.65    89021.02   2485.24 o   0.41045
   2  10   0    54332.57    55309.88   2735.53 o   0.40852
   3  10   0   104331.81   105340.33   9250.74 o   0.41272
   4  10   0    47283.47    60094.61  12214.07 o   0.42286
   5  10   0     9544.29     6156.40   8662.18 o   0.43853
   6  10   0     9641.39     6192.58   2697.40 o   0.45917
   7  10   0     9618.85    14018.85   3001.46 o   0.48413
   8  10   0    75382.39    90156.09   6002.91 o   0.51280
   9  10   0    55103.39    67816.27   5584.47 o   0.54457
  10  10   0     4393.72    12043.95   5775.11 o   0.57895
  -5  11   0    57504.29    73233.55  11321.45 o   0.56991
  -4  11   0    91211.04    88102.01   6834.91 o   0.54051
  -3  11   0      135.72     2023.78   2731.62 o   0.51433
  -2  11   0    96744.42    80383.27   9649.63 o   0.49188
  -1  11   0   191283.39   210322.83   9707.31 o   0.47368
   0  11   0   292126.09   263123.97   9554.80 o   0.46026
   1  11   0    24380.11    18737.10   2146.97 o   0.45202
   2  11   0   120565.37   135486.86   3855.94 o   0.44926
   3  11   0    20948.36    11639.19   1025.58 o   0.45207
   4  11   0    11101.13    15223.34   2654.38 o   0.46036
   5  11   0      596.30     3360.26   2754.10 o   0.47383
   6  11   0    38277.04    33471.61   3495.18 o   0.49207
   7  11   0    17722.09    11815.17   2279.93 o   0.51456
   8  11   0     8011.85     5432.93   2241.80 o   0.54077
   9  11   0     6967.32     2621.14   2621.14 o   0.57019
  -4  12   0    66747.94    62136.97  20724.71 o   0.57971
  -3  12   0    85175.40    84799.42  12404.71 o   0.55456
  -2  12   0    14341.08    17786.80   3914.60 o   0.53295
  -1  12   0    83062.82    72216.77   5015.46 o   0.51532
   0  12   0   292862.97   276262.00  17381.06 o   0.50210
   1  12   0   125357.35   128565.93  12670.64 o   0.49363
   2  12   0     3616.63     5584.47   1861.49 o   0.49018
   3  12   0   219673.58   219670.36   6451.66 o   0.49183
   4  12   0    62739.92    59676.16   4521.74 o   0.49855
   5  12   0     4108.30     5599.13   8909.53 o   0.51012
   6  12   0       79.74     3077.71   2279.93 o   0.52624
   7  12   0     9852.39    11208.04   3418.92 o   0.54649
   8  12   0    20268.46    28760.20   4254.83 o   0.57044
  -2  13   0    38420.35    47262.66   4597.02 o   0.57413
  -1  13   0    36529.35    27809.90   4179.55 o   0.55698
   0  13   0    86696.32    81721.71   5926.65 o   0.54394
   1  13   0    66027.02    79518.04   5432.93 o   0.53529
   2  13   0   116131.08   106188.94   5736.98 o   0.53124
   3  13   0     1568.04     3001.46   1519.30 o   0.53191
   4  13   0    96144.65    91274.55   5275.52 o   0.53728
   5  13   0    52709.42    64145.11  11967.69 o   0.54721
   6  13   0       31.75      423.33   1918.19 o   0.56145
   7  13   0    19847.92    23441.66   3799.24 o   0.57969
   0  14   0      610.96     4673.28   3457.05 o   0.58578
   1  14   0    11799.98     4711.40   2621.14 o   0.57696
   2  14   0     4988.73    11778.02   2241.80 o   0.57242
   3  14   0    13743.17    25150.63   7560.34 o   0.57225
   4  14   0     8736.30     7902.53   6496.64 o   0.57645
  -4 -14   1    29373.38    45097.11   8738.44 o   0.59268
  -3 -14   1     6591.27       38.13   6838.82 o   0.58865
  -2 -14   1       81.45     1367.76   1899.62 o   0.58888
  -1 -14   1     5084.74      114.39   6420.38 o   0.59336
  -7 -13   1    23286.00    19147.72   2659.27 o   0.59458
  -6 -13   1    12436.77    17786.80   9516.67 o   0.57687
  -5 -13   1    48024.75    45096.14   8928.11 o   0.56308
  -4 -13   1    10757.07    10973.40   7465.51 o   0.55350
  -3 -13   1     2694.19     3495.18   1519.30 o   0.54836
  -2 -13   1    12344.91     2963.33   2279.93 o   0.54777
  -1 -13   1    21120.89    18615.87   3039.58 o   0.55176
   0 -13   1     1504.26       76.26   5660.73 o   0.56022
   1 -13   1    14058.11    36434.93   5052.61 o   0.57296
   2 -13   1    49003.77    73781.05  10865.85 o   0.58970
  -8 -12   1    48634.76    55848.58   6192.58 o   0.58442
  -7 -12   1    36367.31    46882.34   4635.15 o   0.56113
  -6 -12   1    35365.41    26100.93   4103.29 o   0.54148
  -5 -12   1    34255.39    41375.11   4551.07 o   0.52590
  -4 -12   1   146709.02   127116.03  12157.36 o   0.51475
  -3 -12   1    93472.69    87371.69   5150.38 o   0.50832
  -2 -12   1       66.16     3804.12   3457.05 o   0.50679
  -1 -12   1    44806.35    45248.65   3913.62 o   0.51021
   0 -12   1    32461.79    26270.06   3080.65 o   0.51847
   1 -12   1     5631.22    11859.17   4065.16 o   0.53135
   2 -12   1    62054.60    56881.98   4389.75 o   0.54852
   3 -12   1     2673.19     6449.71   2552.70 o   0.56961
   4 -12   1     8483.67    16361.35  13240.62 o   0.59418
  -9 -11   1     3779.45    10447.41   3418.92 o   0.58302
  -8 -11   1     8371.56     5015.46   2241.80 o   0.55434
  -7 -11   1    93709.89    99957.25   5888.52 o   0.52887
  -6 -11   1    17687.00    31533.86   3837.37 o   0.50708
  -5 -11   1      992.29     1144.85   2001.30 o   0.48948
  -4 -11   1    88546.16    80641.39   9669.18 o   0.47652
  -3 -11   1   171385.52   150373.89   4312.51 o   0.46860
  -2 -11   1    53904.86    55372.45   9669.18 o   0.46596
  -1 -11   1    25116.56    40654.57   7484.08 o   0.46870
   0 -11   1   131207.30   163063.09   6287.41 o   0.47672
   1 -11   1    55542.56    57627.94   3804.12 o   0.48977
   2 -11   1    20272.21    16723.09   6838.82 o   0.50746
   3 -11   1    49938.15    42039.92   8263.29 o   0.52932
   4 -11   1    47367.63    48161.14  15045.41 o   0.55486
   5 -11   1     3163.44     4262.65   4216.70 o   0.58359
 -10 -10   1      101.80    12195.49   6116.32 o   0.59045
  -9 -10   1    11926.99     3533.31   2621.14 o   0.55685
  -8 -10   1    16771.37    16754.38   3001.46 o   0.52588
  -7 -10   1     6382.51     7940.66   2697.40 o   0.49804
  -6 -10   1    32286.87    31913.19   3913.62 o   0.47388
  -5 -10   1     1185.58      342.19   2317.08 o   0.45399
  -4 -10   1   152307.05   137170.42   7921.10 o   0.43896
  -3 -10   1    83005.90    81057.87   6439.93 o   0.42928
  -2 -10   1    31795.49    37017.63   4653.72 o   0.42533
  -1 -10   1    63386.05    62354.01   2248.65 o   0.42726
   0 -10   1   258487.38   252975.78   9973.24 o   0.43500
   1 -10   1   123854.52   117243.49   4335.00 o   0.44825
   2 -10   1    38856.09    34768.00   3514.73 o   0.46653
   3 -10   1     3826.11        0.00   2664.16 o   0.48929
   4 -10   1    43969.55    30773.22   3984.02 o   0.51592
   5 -10   1    43033.66    53015.28   6055.71 o   0.54588
   6 -10   1    35452.04    44886.91  18521.03 o   0.57863
 -10  -9   1     5890.32     7598.47   3077.71 o   0.56852
  -9  -9   1     1226.80     1025.58   3837.37 o   0.53268
  -8  -9   1    52479.93    41715.34   6876.95 o   0.49930
  -7  -9   1     9805.34     8700.31   2697.40 o   0.46892
  -6  -9   1     1945.48     3305.51   2279.93 o   0.44215
  -5  -9   1     3397.47      151.54   2178.25 o   0.41968
  -4  -9   1    70525.73    78906.99   4053.43 o   0.40223
  -3  -9   1   459998.94   409429.78   7096.93 o   0.39048
  -2  -9   1   176213.75   177911.02   8396.25 o   0.38495
  -1  -9   1    15007.50    12087.95   1424.47 o   0.38591
   0  -9   1   210540.14   203887.78   9687.76 o   0.39330
   1  -9   1    78850.82    73391.93   9592.92 o   0.40679
   2  -9   1    80746.60    79532.69   3362.22 o   0.42578
   3  -9   1     3621.51      306.99    729.34 o   0.44959
   4  -9   1   112219.34   121605.88  22795.42 o   0.47749
   5  -9   1    23141.12    28070.94   7085.19 o   0.50881
   6  -9   1    22540.70    25113.48   8871.40 o   0.54295
   7  -9   1    23797.86    30741.94   4553.02 o   0.57943
 -11  -8   1    88641.30    90991.99   9764.02 o   0.58881
 -10  -8   1    70240.70    66128.81  12518.12 o   0.54890
  -9  -8   1    11660.56    12145.63   1457.71 o   0.51079
  -8  -8   1     6736.50        0.00   1899.62 o   0.47493
  -7  -8   1   149760.97   157896.11   7104.75 o   0.44185
  -6  -8   1   296676.84   294858.31  10029.94 o   0.41222
  -5  -8   1    70029.61    47186.39   3913.62 o   0.38685
  -4  -8   1    25814.33    22558.82  10789.60 o   0.36660
  -3  -8   1   141496.16   136383.39   2984.83 o   0.35238
  -2  -8   1   222445.34   211618.23   6781.14 o   0.34492
  -1  -8   1   179872.03   178404.73   7807.69 o   0.34467
   0  -8   1    54509.80    51568.32   7921.10 o   0.35164
   1  -8   1   533237.88   539955.00   9863.74 o   0.36541
   2  -8   1   107082.53   108753.38  13335.46 o   0.38526
   3  -8   1      190.62      874.04    759.65 o   0.41031
   4  -8   1    18811.93    24932.61   6800.69 o   0.43967
   5  -8   1    76718.38    69773.57   7864.40 o   0.47253
   6  -8   1     3906.92     4787.66   4532.49 o   0.50822
   7  -8   1    10032.89      151.54   4939.20 o   0.54619
   8  -8   1    12249.77    20893.85  17646.99 o   0.58598
 -11  -7   1    35243.91    34134.46   3429.68 o   0.57375
 -10  -7   1    45741.46    38513.46   3180.37 o   0.53185
  -9  -7   1      164.49     2748.24   4844.37 o   0.49151
  -8  -7   1      803.90     7367.74   1060.77 o   0.45312
  -7  -7   1   212909.47   207402.52  10676.19 o   0.41722
  -6  -7   1     1888.54     3001.46   2317.08 o   0.38453
  -5  -7   1    52424.73    67435.95   4597.02 o   0.35591
  -4  -7   1   174885.17   140969.66  21294.69 o   0.33243
  -3  -7   1    60077.28    71647.76   3115.84 o   0.31523
  -2  -7   1   350984.03   345233.84  23555.07 o   0.30539
  -1  -7   1   329981.63   333610.31   5706.68 o   0.30360
   0  -7   1   262505.63   275149.38   9403.26 o   0.31002
   1  -7   1     1817.23     2361.08   1538.86 o   0.32416
   2  -7   1   495966.56   460658.88   9458.01 o   0.34506
   3  -7   1   196267.36   187976.16   7882.98 o   0.37160
   4  -7   1     3620.18     4089.60   2127.42 o   0.40265
   5  -7   1    37075.67    42189.51   7712.86 o   0.43726
   6  -7   1   101540.48   147082.08   8973.08 o   0.47464
   7  -7   1      411.85      683.39   2509.69 o   0.51420
   8  -7   1   125983.53    97223.69  10789.60 o   0.55547
 -11  -6   1   127647.73   148497.73  12404.71 o   0.56141
 -10  -6   1    80069.78    66600.04   4482.63 o   0.51764
  -9  -6   1    26846.67    25807.63   2010.10 o   0.47513
  -8  -6   1      125.49       76.26   1125.30 o   0.43425
  -7  -6   1     4698.19     1659.11    892.62 o   0.39550
  -6  -6   1     2965.73     2687.62    854.49 o   0.35958
  -5  -6   1     2305.69     1353.10    759.65 o   0.32741
  -4  -6   1    39516.37    32708.04   1990.54 o   0.30020
  -3  -6   1    15465.77    20958.37   1045.13 o   0.27941
  -2  -6   1     2498.05     2348.37    892.62 o   0.26655
  -1  -6   1   291352.41   270845.66   4824.81 o   0.26278
   0  -6   1    38840.88    24452.57   3229.25 o   0.26848
   1  -6   1    33117.76    32953.44   4349.67 o   0.28308
   2  -6   1    60453.11    61336.26   1834.11 o   0.30531
   3  -6   1   111298.95    95323.09   3312.35 o   0.33364
   4  -6   1    39672.96    31521.15   3761.11 o   0.36667
   5  -6   1    85010.87    99212.28   6097.74 o   0.40324
   6  -6   1   113280.98   108057.27   4779.84 o   0.44247
   7  -6   1    54038.11    49002.91   7484.08 o   0.48372
   8  -6   1    20647.73    21657.41   4127.73 o   0.52652
   9  -6   1     9407.79      114.39   3083.58 o   0.57051
 -11  -5   1    11985.97    10751.47   2659.27 o   0.55197
 -10  -5   1   106903.15   117335.39   5223.71 o   0.50649
  -9  -5   1   170951.86   159339.14   4929.43 o   0.46197
  -8  -5   1    37700.97    42467.17   3324.09 o   0.41873
  -7  -5   1   728879.50   708945.69  11751.63 o   0.37719
  -6  -5   1    80042.08    75832.21   3590.01 o   0.33798
  -5  -5   1     3917.26     4269.50    638.42 o   0.30203
  -4  -5   1    34045.13    28112.00   1046.11 o   0.27062
  -3  -5   1   373131.50   386355.75   5717.43 o   0.24551
  -2  -5   1     1962.97     4441.57    632.55 o   0.22878
  -1  -5   1     7313.18     6290.35   2868.49 o   0.22233
   0  -5   1      312.61      432.13    550.43 o   0.22704
   1  -5   1      876.41     1063.71    537.72 o   0.24226
   2  -5   1   190826.39   189283.30   3634.99 o   0.26619
   3  -5   1     1677.73     2225.18    968.87 o   0.29673
   4  -5   1      464.56      966.92   1092.06 o   0.33206
   5  -5   1     2744.26     4407.35   2621.14 o   0.37082
   6  -5   1   230338.19   224210.69  10151.18 o   0.41204
   7  -5   1   129967.40   141557.23  35389.80 o   0.45506
   8  -5   1    39828.73    43619.84  11435.84 o   0.49940
   9  -5   1    17661.19    20964.24   6116.32 o   0.54474
  10  -5   1    38781.35    42050.68   5543.40 o   0.59086
 -12  -4   1    74767.43    72945.14   5281.39 o   0.59308
 -11  -4   1      346.79     6154.45   2697.40 o   0.54559
 -10  -4   1    59300.34    54253.01   4103.29 o   0.49862
  -9  -4   1    31354.73    37384.25   3495.18 o   0.45232
  -8  -4   1     6773.61    24072.26   2531.19 o   0.40693
  -7  -4   1    39083.24    33546.89   4121.87 o   0.36279
  -6  -4   1   601893.81   522341.22   7750.01 o   0.32042
  -5  -4   1   124391.03   100511.60   5908.08 o   0.28062
  -4  -4   1      775.99      968.87    638.42 o   0.24464
  -3  -4   1    98191.12    80393.05   4141.42 o   0.21442
  -2  -4   1   596550.31   611162.81   9214.57 o   0.19269
  -1  -4   1   460274.84   467750.88   5148.42 o   0.18251
   0  -4   1    24878.30    41192.28   2830.36 o   0.18578
   1  -4   1    65920.70    55901.38   6174.00 o   0.20185
   2  -4   1    43844.17    32083.31   4141.42 o   0.22804
   3  -4   1   779434.06   819946.75  15280.05 o   0.26131
   4  -4   1   162975.47   199176.38   6553.34 o   0.29931
   5  -4   1    76735.22    74626.74  12309.88 o   0.34047
   6  -4   1   293524.72   337669.59  25093.93 o   0.38377
   7  -4   1    49262.16    43372.50   5565.89 o   0.42856
   8  -4   1    12667.25     7077.37   2699.35 o   0.47442
   9  -4   1    20684.96    25689.33   3037.63 o   0.52106
  10  -4   1    26321.47    42514.10  10694.76 o   0.56830
 -12  -3   1    12405.15    10295.87   2659.27 o   0.59089
 -11  -3   1      445.76     3908.74   1832.16 o   0.54237
 -10  -3   1     8989.81     8534.10   5185.58 o   0.49417
  -9  -3   1    71549.43    95055.20   3577.30 o   0.44639
  -8  -3   1    89242.45    78960.76   9022.94 o   0.39919
  -7  -3   1     1107.78     6645.24   1444.02 o   0.35280
  -6  -3   1    44941.43    49833.94   2070.71 o   0.30759
  -5  -3   1   375441.44   366001.59   5479.86 o   0.26415
  -4  -3   1    51861.38    45614.30   3229.25 o   0.22353
  -3  -3   1      561.34     1178.10    537.72 o   0.18757
  -2  -3   1   298916.47   294249.22   4923.56 o   0.15945
  -1  -3   1   343075.84   383881.25   8718.88 o   0.14384
   0  -3   1  1798329.13  1781092.00  27037.54 o   0.14486
   1  -3   1      849.91     2506.75    550.43 o   0.16218
   2  -3   1   423881.19   375836.00   6407.67 o   0.19143
   3  -3   1   255966.50   238651.88   5936.43 o   0.22807
   4  -3   1   205467.66   186986.75   8320.00 o   0.26909
   5  -3   1    48474.56    50960.21   2792.23 o   0.31278
   6  -3   1    49600.34    55354.85   6515.21 o   0.35816
   7  -3   1   661820.81   782088.31  36567.89 o   0.40466
   8  -3   1    44305.75    46240.01  15843.19 o   0.45194
   9  -3   1      468.83     2778.55   2366.95 o   0.49977
  10  -3   1    81384.70    82611.39   4771.04 o   0.54801
 -12  -2   1    24010.52    12043.95   3001.46 o   0.59166
 -11  -2   1      279.64     2127.42   2317.08 o   0.54237
 -10  -2   1   142347.70    92092.85   7142.88 o   0.49325
  -9  -2   1    26146.60    25661.95   2867.51 o   0.44435
  -8  -2   1    69746.61    62686.42   9022.94 o   0.39575
  -7  -2   1      594.34       38.13   1092.06 o   0.34759
  -6  -2   1   156849.83   159077.13   8871.40 o   0.30008
  -5  -2   1   381780.31   380052.72   6331.41 o   0.25358
  -4  -2   1     2640.01     4773.98    854.49 o   0.20877
  -3  -2   1    40113.38    36815.24   1074.46 o   0.16700
  -2  -2   1   186612.95   156228.17   3320.18 o   0.13122
  -1  -2   1  1370061.00  1493839.00  38258.29 o   0.10758
   0  -2   1     3960.15      835.91    537.72 o   0.10467
   1  -2   1  1128292.00  1311746.38  20458.78 o   0.12394
   2  -2   1     4541.73     1397.09   1001.14 o   0.15746
   3  -2   1   525169.50   540826.00  14455.87 o   0.19812
   4  -2   1   479648.97   394791.06  11069.21 o   0.24236
   5  -2   1    81480.27    97809.30   6743.99 o   0.28852
   6  -2   1    31348.75    38281.76   4540.31 o   0.33583
   7  -2   1   165574.94   177898.30  23289.14 o   0.38385
   8  -2   1   190827.88   200290.92   8624.05 o   0.43235
   9  -2   1   103044.08   110200.34   7066.62 o   0.48118
  10  -2   1    28775.23     6150.54   5128.87 o   0.53026
  11  -2   1   156582.67   169631.11  10865.85 o   0.57952
 -11  -1   1    46138.47    52024.89  20420.65 o   0.54559
 -10  -1   1     1213.79     7531.99   2457.87 o   0.49586
  -9  -1   1   219851.52   232168.92  12822.18 o   0.44623
  -8  -1   1   199811.38   205679.86   9858.85 o   0.39672
  -7  -1   1    12174.47    14746.24   1601.43 o   0.34738
  -6  -1   1    75444.10    79701.84   3134.42 o   0.29832
  -5  -1   1   976244.06  1064442.25  28550.98 o   0.24967
  -4  -1   1   870983.00   868351.38  27563.53 o   0.20175
  -3  -1   1   164794.61   213666.45   3290.85 o   0.15523
  -2  -1   1   242397.30   268172.72   7674.73 o   0.11186
   1  -1   1     2543.71     9117.78    744.99 o   0.08901
   2  -1   1   103060.44    70892.03   5223.71 o   0.12823
   3  -1   1    37454.40    28479.61   3950.78 o   0.17318
   4  -1   1     8757.07     9304.51   2431.47 o   0.22037
   5  -1   1   276185.69   263882.66  10789.60 o   0.26863
   6  -1   1    18300.71    17238.33   4254.83 o   0.31746
   7  -1   1    86525.92    77807.10  12005.82 o   0.36665
   8  -1   1    35521.44    34873.59   3267.38 o   0.41606
   9  -1   1    85949.58    99456.68   5417.28 o   0.46562
  10  -1   1    36047.00    46171.57   9346.55 o   0.51530
  11  -1   1    65042.29    64408.10   4487.52 o   0.56505
 -11   0   1     1258.53        0.00   2001.30 o   0.55197
 -10   0   1    26091.72    19908.35   2659.27 o   0.50197
  -9   0   1     1660.72     1001.14   1726.57 o   0.45199
  -8   0   1   106934.47   102807.18   4977.33 o   0.40206
  -7   0   1   215849.48   193241.91  11435.84 o   0.35218
  -6   0   1    27733.54    33279.00   1624.89 o   0.30238
  -5   0   1   240326.22   236869.58   9953.69 o   0.25272
  -4   0   1   384281.06   358112.72   6581.69 o   0.20328
  -3   0   1   554345.50   611148.13   8300.44 o   0.15428
  -2   0   1   172023.09   129803.65   3096.29 o   0.10635
   2   0   1   125994.03   171164.09   8169.43 o   0.10768
   3   0   1    15589.43    25144.77   1285.64 o   0.15566
   4   0   1    10374.68    13826.25   2032.58 o   0.20467
   5   0   1   231561.47   265294.44   8871.40 o   0.25412
   6   0   1    28987.30    26126.35   1525.17 o   0.30379
   7   0   1    18376.84    25090.01   5547.32 o   0.35359
   8   0   1    93666.52    87177.13   4995.91 o   0.40347
   9   0   1    36691.15    20199.70   3250.76 o   0.45340
  10   0   1     4789.79     6410.60   4046.59 o   0.50338
  11   0   1      277.81     5394.80   3418.92 o   0.55338
 -11   1   1     2625.17     2244.74   3091.40 o   0.56140
 -10   1   1     8807.47     3969.35   2041.38 o   0.51143
  -9   1   1     6072.12     3571.44   1660.09 o   0.46150
  -8   1   1    15932.43    27453.05   7826.27 o   0.41161
  -7   1   1    31988.11    49261.99   2296.55 o   0.36178
  -6   1   1   211894.83   185053.89  13392.16 o   0.31206
  -5   1   1     4825.26     2976.04   1424.47 o   0.26249
  -4   1   1  1074467.00  1092323.50  18938.50 o   0.21318
  -3   1   1   182116.53   168208.59   4995.91 o   0.16436
  -2   1   1   458177.97   540212.19   5908.08 o   0.11666
  -1   1   1    25280.69    66866.95   8320.00 o   0.07232
   2   1   1  1150717.75   923890.81  35160.04 o   0.10123
   3   1   1   577813.19   525860.81   6488.81 o   0.14822
   4   1   1   346119.53   395546.81  11778.02 o   0.19677
   5   1   1     2033.11     2312.20    912.17 o   0.24595
   6   1   1     4339.84     6422.33   1186.89 o   0.29545
   7   1   1   117498.03   109744.74   3552.86 o   0.34514
   8   1   1    82400.71    72341.92   4691.85 o   0.39493
   9   1   1   136763.81   138659.41   5367.42 o   0.44480
  10   1   1    50392.80    39459.85   3267.38 o   0.49472
  11   1   1    14522.19    24665.71  15102.11 o   0.54468
 -11   2   1    13505.47    13456.69   2745.31 o   0.57374
 -10   2   1    32205.52    36588.43  12290.32 o   0.52407
  -9   2   1    26033.93    20732.53   2242.78 o   0.47451
  -8   2   1    17459.02    21309.36   2215.41 o   0.42508
  -7   2   1    65986.12    69165.46   6116.32 o   0.37583
  -6   2   1     9694.17    18846.60   1640.53 o   0.32684
  -5   2   1    33290.11    33463.78   3761.11 o   0.27827
  -4   2   1   215917.92   204414.73   5541.45 o   0.23036
  -3   2   1   524853.50   509026.28  13677.64 o   0.18364
  -2   2   1   827155.25   994697.94  21102.09 o   0.13932
  -1   2   1      407.62    10098.38   4008.46 o   0.10059
   0   2   1   153706.11   108109.09   5185.58 o   0.07651
   1   2   1   166501.88   272214.41    268.86 o   0.08133
   2   2   1  1282831.00  1322669.00  13448.87 o   0.11136
   3   2   1    25570.84    19779.30    683.39 o   0.15235
   4   2   1  1231490.63  1315865.38  22624.32 o   0.19761
   5   2   1   279968.84   269608.88   4404.42 o   0.24477
   6   2   1    57347.74    58714.14   2830.36 o   0.29292
   7   2   1    13845.65    16315.40   1650.31 o   0.34163
   8   2   1   196875.91   187671.13  12993.27 o   0.39071
   9   2   1   222416.33   203745.05   5929.59 o   0.44002
  10   2   1    12365.83    22951.85   9213.59 o   0.48950
  11   2   1     1250.45     5131.80   3761.11 o   0.53910
  12   2   1    47717.04    49553.34   7294.42 o   0.58878
 -11   3   1    12559.15     2381.61   2699.35 o   0.58880
 -10   3   1    23111.36    24139.72   4236.26 o   0.53967
  -9   3   1   101656.02    99738.27   9516.67 o   0.49076
  -8   3   1    76547.62    74345.16   3968.37 o   0.44211
  -7   3   1    11934.11    15342.62   3418.92 o   0.39383
  -6   3   1    11896.38    12905.28   1978.81 o   0.34609
  -5   3   1     1123.31     2768.77   2032.58 o   0.29912
  -4   3   1   182761.41   164861.05   5102.47 o   0.25336
  -3   3   1   312054.91   342580.44  15215.52 o   0.20961
  -2   3   1   181730.11   203872.14   8662.18 o   0.16944
  -1   3   1   123164.49    86615.94   5432.93 o   0.13605
   0   3   1  1848330.50  2062492.63  18710.70 o   0.11546
   1   3   1   873258.19   980312.38  16094.45 o   0.11481
   2   3   1   148147.80   219275.36   4919.65 o   0.13437
   3   3   1    13225.23    23707.59   1222.09 o   0.16720
   4   3   1    21199.59    27547.88   1073.48 o   0.20708
   5   3   1    91419.25    87248.49   2868.49 o   0.25066
   6   3   1   182446.58   175844.22   4121.87 o   0.29633
   7   3   1     9335.32     8490.11   2279.93 o   0.34324
   8   3   1    18336.79    15412.03   2602.56 o   0.39095
   9   3   1    38684.38    47220.61   6611.02 o   0.43920
  10   3   1    93335.80   101523.49  11929.56 o   0.48782
  11   3   1    12054.27    11476.90   3817.81 o   0.53673
  12   3   1    13598.43     7826.27   3077.71 o   0.58584
 -10   4   1     1603.89     5877.77   4520.76 o   0.55798
  -9   4   1    13680.84    18480.95   5394.80 o   0.50993
  -8   4   1     7580.41        0.00   3600.77 o   0.46231
  -7   4   1   166047.97   157325.14   5515.05 o   0.41529
  -6   4   1     6500.17     7362.85   4520.76 o   0.36909
  -5   4   1     4384.92      380.31   1329.64 o   0.32405
  -4   4   1    21996.19    20615.21   2014.01 o   0.28074
  -3   4   1   112652.63    95206.74   5261.83 o   0.24011
  -2   4   1   240875.22   198471.47   5600.11 o   0.20375
  -1   4   1    15582.84    17863.06   1063.71 o   0.17435
   0   4   1   201762.41   167942.66   7104.75 o   0.15592
   1   4   1   479441.91   464934.19   8125.44 o   0.15247
   2   4   1   728559.38   685354.50  14304.33 o   0.16496
   3   4   1     4205.47     7712.86    380.31 o   0.19026
   4   4   1   441926.38   426360.16   6945.39 o   0.22408
   5   4   1     9537.06     7389.25    819.29 o   0.26316
   6   4   1    19767.24    19338.37   1861.49 o   0.30548
   7   4   1    15964.03    20132.24   1557.43 o   0.34987
   8   4   1    72018.80    60829.82   2722.82 o   0.39563
   9   4   1    20498.22    21385.61   6382.25 o   0.44234
  10   4   1     2963.03     8843.05   3305.51 o   0.48973
  11   4   1    38802.00    39083.45   7332.55 o   0.53761
  12   4   1     4025.94     8281.87   2659.27 o   0.58587
 -10   5   1    16899.21     6394.96   7009.91 o   0.57874
  -9   5   1     2921.79     4433.75   7541.77 o   0.53171
  -8   5   1      847.95        0.00   2918.35 o   0.48529
  -7   5   1     1873.53       76.26   1428.38 o   0.43969
  -6   5   1     1600.66     5509.19   3039.58 o   0.39519
  -5   5   1    90981.95    75865.45  12271.75 o   0.35220
  -4   5   1    42166.73    31116.39   6800.69 o   0.31136
  -3   5   1    17248.77    18052.72   6174.00 o   0.27362
  -2   5   1     1363.98     5184.60   2298.51 o   0.24045
  -1   5   1   787785.31   797230.50  14399.16 o   0.21399
   0   5   1    67336.47    79099.59   1475.31 o   0.19696
   1   5   1   225858.45   209083.13   3157.88 o   0.19188
   2   5   1   140516.75   133808.20   2069.73 o   0.19967
   3   5   1    49329.63    49098.72   2336.64 o   0.21897
   4   5   1    38214.43    45537.06   2640.69 o   0.24708
   5   5   1   838774.88   845396.56  11350.78 o   0.28138
   6   5   1    99790.69    78609.78   9592.92 o   0.31989
   7   5   1    63932.71    54177.73   2868.49 o   0.36126
   8   5   1    51374.57    41348.71   4349.67 o   0.40462
   9   5   1    74579.90    73430.06   4292.96 o   0.44938
  10   5   1    48244.86    51299.46   3954.69 o   0.49518
  11   5   1     5487.70     3647.70   2621.14 o   0.54174
  12   5   1     7216.35    12271.75   3761.11 o   0.58889
  -9   6   1     2151.63      580.74   2556.61 o   0.55579
  -8   6   1    11449.08     5509.19   5908.08 o   0.51067
  -7   6   1   225621.52   233744.92  23859.13 o   0.46657
  -6   6   1    36294.27    38753.97   4806.24 o   0.42382
  -5   6   1    14638.10    10960.69   6553.34 o   0.38287
  -4   6   1    25372.99    27806.97  13677.64 o   0.34435
  -3   6   1    18641.67    17606.91   2697.40 o   0.30917
  -2   6   1     3895.16     3306.49   1519.30 o   0.27861
  -1   6   1    14566.09    13354.03   1671.82 o   0.25433
   0   6   1    52043.54    44302.26   2811.79 o   0.23827
   1   6   1    44420.36    44752.96   1225.02 o   0.23214
   2   6   1   184199.52   172369.56  21712.16 o   0.23670
   3   6   1     3246.06     8151.83   3438.48 o   0.25138
   4   6   1    30250.53    30561.07   2298.51 o   0.27456
   5   6   1   103922.28    96969.49   3248.81 o   0.30430
   6   6   1   213877.61   214476.95   5039.90 o   0.33888
   7   6   1    63945.45    54904.14   2804.94 o   0.37697
   8   6   1    49698.48    49316.74   4901.07 o   0.41762
   9   6   1   207878.61   185174.14   5793.69 o   0.46013
  10   6   1    72208.95    57223.19  14417.74 o   0.50405
  11   6   1      736.48     2089.29   1861.49 o   0.54903
  -9   7   1     3520.97    12923.86   4910.85 o   0.58188
  -8   7   1    45526.32    49338.25  11302.88 o   0.53811
  -7   7   1   126656.68   126560.72   9840.28 o   0.49554
  -6   7   1   223232.86   254365.98  31040.13 o   0.45451
  -5   7   1     1563.47      151.54   1880.06 o   0.41549
  -4   7   1   157947.34   146512.08  17742.80 o   0.37908
  -3   7   1   177236.20   175451.20   5432.93 o   0.34613
  -2   7   1    76936.80    79930.60   5813.24 o   0.31769
  -1   7   1    59323.23    59494.32   4901.07 o   0.29510
   0   7   1    41972.15    41246.06   1349.19 o   0.27975
   1   7   1   168984.98   169466.84   6345.10 o   0.27288
   2   7   1   137730.22   134678.34   2726.73 o   0.27512
   3   7   1    11246.91    14793.17   6154.45 o   0.28626
   4   7   1      966.32      969.85   1001.14 o   0.30532
   5   7   1   153514.27   173878.11  11549.25 o   0.33095
   6   7   1   131024.94   123513.30   7104.75 o   0.36174
   7   7   1    25926.89    18176.89   2640.69 o   0.39650
   8   7   1      447.61      987.45    744.99 o   0.43427
   9   7   1     2292.49    11208.04   2279.93 o   0.47434
  10   7   1    60008.39    52847.13   4292.96 o   0.51617
  11   7   1    37094.97    48554.16   3799.24 o   0.55937
  -8   8   1    32615.96    41330.14   7446.93 o   0.56731
  -7   8   1    56090.25    76032.63  17818.09 o   0.52623
  -6   8   1   262904.88   304613.47  13187.83 o   0.48686
  -5   8   1    99913.10    82388.48  13468.42 o   0.44964
  -4   8   1    11298.71    11359.58   1420.56 o   0.41513
  -3   8   1   251414.16   252950.34   6762.56 o   0.38409
  -2   8   1   427072.41   432458.88  25454.69 o   0.35741
  -1   8   1    81881.98    89998.68  10543.22 o   0.33612
   0   8   1      961.57      569.98   1074.46 o   0.32132
   1   8   1    35037.05    40548.00   3609.57 o   0.31390
   2   8   1   368877.69   335938.13   5747.74 o   0.31441
   3   8   1   306822.94   303030.63   8244.71 o   0.32279
   5   8   1    24531.65    31026.44  10847.28 o   0.36049
   6   8   1   188715.27   184115.34   7731.44 o   0.38778
   7   8   1   348315.16   350783.09  17742.80 o   0.41930
   8   8   1     2518.45     2089.29   3077.71 o   0.45419
   9   8   1    42655.00    41829.73   2925.20 o   0.49171
  10   8   1     2939.74     6648.17   1861.49 o   0.53132
  11   8   1      784.41       38.13   1899.62 o   0.57258
  -7   9   1      398.05      759.65   2515.55 o   0.55838
  -6   9   1    60247.70    60383.03   6323.59 o   0.52057
  -5   9   1   157569.73   158249.03   5170.91 o   0.48499
  -4   9   1    35894.57    47335.98  11549.25 o   0.45218
  -3   9   1      256.69     1666.93   1994.45 o   0.42278
  -2   9   1    67448.09    53746.58   4653.72 o   0.39755
  -1   9   1   280631.16   255309.45   6067.44 o   0.37733
   0   9   1   191437.78   190029.27  18881.79 o   0.36295
   1   9   1      265.99      848.62    679.48 o   0.35512
   2   9   1      902.47     1321.81   1519.30 o   0.35428
   3   9   1   284045.03   277521.19   8148.90 o   0.36048
   4   9   1   191943.31   190763.50   7024.58 o   0.37336
   5   9   1     1803.46     1291.51   1519.30 o   0.39228
   6   9   1   176591.52   185288.53  10295.87 o   0.41640
   7   9   1   275209.16   301292.34  11009.57 o   0.44488
   8   9   1    14805.34    19183.89   3495.18 o   0.47695
   9   9   1     3414.47     7750.01   3799.24 o   0.51192
  10   9   1   157723.14   170281.27  12727.34 o   0.54925
  11   9   1    31631.93    19679.57   6002.91 o   0.58848
  -7  10   1    11358.89    23105.34   8851.85 o   0.59174
  -6  10   1    24383.29    12907.24   3726.89 o   0.55538
  -5  10   1    75540.44    88069.73   8643.60 o   0.52131
  -4  10   1    37781.06    41780.84   4882.50 o   0.49000
  -3  10   1     1988.13     7180.03   3234.14 o   0.46203
  -2  10   1   104195.62    99994.41   3986.95 o   0.43802
  -1  10   1     2397.20      146.65   1410.78 o   0.41866
   0  10   1     8511.18     8909.53   3780.66 o   0.40462
   1  10   1   102521.18   114969.42   4597.02 o   0.39647
   2  10   1     1620.14     3343.64   1576.99 o   0.39456
   3  10   1    45455.35    32544.77   2108.84 o   0.39900
   4  10   1    48043.68    54179.69   3834.43 o   0.40956
   5  10   1    91018.73    82436.40  10638.06 o   0.42581
   6  10   1    72682.84    64625.14   4901.07 o   0.44711
   7  10   1   109684.95   126020.05   6800.69 o   0.47279
   8  10   1    29353.25    24884.71   3761.11 o   0.50217
   9  10   1    51760.27    31647.27   4179.55 o   0.53465
  10  10   1    38019.81    41525.67   6534.76 o   0.56969
  -6  11   1    40384.83    35773.04   6111.43 o   0.59111
  -5  11   1   106163.06   112297.45   7390.23 o   0.55840
  -4  11   1    10251.92     8802.97   2901.73 o   0.52843
  -3  11   1      517.70     4001.61   3343.64 o   0.50169
  -2  11   1    17525.70    15764.00  10599.93 o   0.47872
  -1  11   1   110002.04   112888.94  13315.90 o   0.46008
   0  11   1     2274.22        0.00   1319.86 o   0.44633
   1  11   1    28688.53    22017.19   2260.38 o   0.43791
   2  11   1     2832.31     5122.03    874.04 o   0.43514
   3  11   1    69035.98    68919.09   1571.12 o   0.43812
   4  11   1     7532.03     9420.85   5547.32 o   0.44675
   5  11   1    34848.07    30400.73   6629.60 o   0.46070
   6  11   1      569.54     3609.57   2659.27 o   0.47951
   7  11   1    17906.23    27582.11   3761.11 o   0.50263
   8  11   1    81657.77    75946.60   5356.67 o   0.52950
   9  11   1    47027.53    45020.85   5356.67 o   0.55958
  10  11   1     3241.45    16716.25   4141.42 o   0.59238
  -4  12   1   217531.17   205555.69  15519.58 o   0.56734
  -3  12   1    24175.69    22419.99   3531.35 o   0.54168
  -2  12   1    36785.87    40816.86  13392.16 o   0.51960
  -1  12   1    88691.34    77338.80   7009.91 o   0.50158
   0  12   1   101206.02   101570.42   8130.33 o   0.48806
   1  12   1     3564.56     7703.08   1611.20 o   0.47942
   2  12   1    43376.35    46230.23   3679.96 o   0.47593
   3  12   1    78981.34    84563.80   2703.27 o   0.47771
   5  12   1     3256.76     3873.54   6097.74 o   0.49666
   6  12   1     2560.77     4254.83   2241.80 o   0.51327
   7  12   1    34128.32    38143.90   4254.83 o   0.53408
   8  12   1    13612.73     9498.09   2697.40 o   0.55863
   9  12   1    11635.21    12879.86   3799.24 o   0.58645
  -3  13   1    60828.45    65113.00   8510.64 o   0.58193
  -2  13   1    18603.90    36304.90  14056.98 o   0.56063
  -1  13   1    32557.66    26404.99   4216.70 o   0.54312
   0  13   1   240668.70   236729.73   9536.22 o   0.52980
   1  13   1     1445.97     4711.41   6041.04 o   0.52098
   2  13   1     2709.27     1595.56   1519.30 o   0.51690
   3  13   1   179506.78   203475.20   5719.39 o   0.51765
   4  13   1   192395.23   188672.27  12423.29 o   0.52324
   5  13   1     1264.58      925.86   2072.67 o   0.53349
   6  13   1      497.70     2165.55   2279.93 o   0.54815
   7  13   1     5916.44        0.00   5356.67 o   0.56688
   8  13   1    42061.39    41601.93   4445.48 o   0.58930
  -1  14   1     6635.68     8281.87   3799.24 o   0.58471
   0  14   1    97314.23    86470.27  10410.26 o   0.57156
   1  14   1    38183.95    50985.63   4520.76 o   0.56259
   2  14   1     1331.25     6306.97   1899.62 o   0.55799
   3  14   1     2002.39     6800.69   7218.16 o   0.55787
   4  14   1    56840.40    94714.98  10599.93 o   0.56225
   6  14   1    17449.25    21217.45   5547.32 o   0.58395
  -6 -13   2    23398.20    27192.99  10960.69 o   0.59425
  -5 -13   2    20063.74    21760.06   4349.67 o   0.58094
  -3 -13   2     2463.44       76.26   6079.17 o   0.56681
  -2 -13   2     9611.83        0.00   5736.98 o   0.56630
  -1 -13   2      597.10        0.00   2659.27 o   0.57022
   0 -13   2    21978.55    21693.58   4179.55 o   0.57848
   1 -13   2   162964.70   188745.58  17286.23 o   0.59088
  -7 -12   2    54537.39    46578.29   5281.39 o   0.57782
  -6 -12   2       37.04      189.67   2659.27 o   0.55883
  -5 -12   2   226458.59   242963.41  10537.36 o   0.54381
  -4 -12   2    73275.40    77388.66  12879.86 o   0.53310
  -3 -12   2    63291.00    57811.74   4630.26 o   0.52696
  -2 -12   2     8925.46     6130.99   1723.64 o   0.52555
  -1 -12   2   114399.70   160327.58   8472.51 o   0.52891
   0 -12   2     6729.80     9536.22   3077.71 o   0.53695
   1 -12   2      754.45     9194.03   3837.37 o   0.54946
   2 -12   2     6276.14     4141.42   3761.11 o   0.56615
   3 -12   2      702.50     1286.62   2282.87 o   0.58666
  -8 -11   2   103958.29   106644.55   6686.30 o   0.57005
  -7 -11   2   110401.10   127806.27   7104.75 o   0.54538
  -6 -11   2    29133.04    25112.50   2697.40 o   0.52435
  -5 -11   2    23859.17    29364.40   6249.28 o   0.50742
  -4 -11   2   302021.84   328026.81  11820.06 o   0.49500
  -3 -11   2   128664.82   128466.20   7351.12 o   0.48745
  -2 -11   2    10657.24    12615.89   1577.96 o   0.48499
  -1 -11   2    22687.86    12490.75   1918.19 o   0.48769
   0 -11   2     5816.40     6669.68   7028.49 o   0.49548
   1 -11   2   109033.41   101641.79  12233.62 o   0.50812
   2 -11   2     1392.32     1071.53   2537.06 o   0.52525
   3 -11   2    10022.59     7785.21   2671.98 o   0.54646
   4 -11   2     2885.68    13411.71   4079.83 o   0.57130
  -9 -10   2       80.04     3647.70   2317.08 o   0.57131
  -8 -10   2     8174.45    10447.41   2697.40 o   0.54124
  -7 -10   2    96528.98    83734.73   6002.91 o   0.51430
  -6 -10   2    53073.14    51821.55   5052.61 o   0.49101
  -5 -10   2     3650.68     4372.15   4198.13 o   0.47192
  -4 -10   2     8476.01     8499.89   1145.83 o   0.45755
  -3 -10   2    50162.68    53589.17   4216.70 o   0.44836
  -2 -10   2    54140.11    53616.55   2134.26 o   0.44466
  -1 -10   2     2769.17    10515.85   1159.52 o   0.44659
   0 -10   2   103042.91    96892.26   3200.90 o   0.45407
   1 -10   2     2820.68     1748.08   2373.79 o   0.46686
   2 -10   2    54201.36    68621.87  15082.56 o   0.48451
   3 -10   2     1859.96     6335.32   3647.70 o   0.50653
   4 -10   2    36114.95    39515.57   5399.69 o   0.53237
   5 -10   2    20915.29    19790.05   4649.81 o   0.56151
   6 -10   2    10188.97     5501.36   4695.76 o   0.59346
 -10  -9   2    33655.09    47376.06   6838.82 o   0.58154
  -9  -9   2       51.74        0.00   3077.71 o   0.54661
  -8  -9   2    70705.48    81151.73   5205.13 o   0.51421
  -7  -9   2     7269.37     7598.47   2279.93 o   0.48484
  -6  -9   2    23660.70    37384.25   3381.77 o   0.45908
  -5  -9   2     9069.18    10372.13   3077.71 o   0.43756
  -4  -9   2   187096.66   165532.70   3495.18 o   0.42094
  -3  -9   2    80267.71    72463.14   7826.27 o   0.40981
  -2  -9   2    12267.67    14402.10   1291.51 o   0.40463
  -1  -9   2       67.38      708.81    982.56 o   0.40563
   0  -9   2    26730.73    35612.71   3267.38 o   0.41276
   1  -9   2     3295.94     3230.23   2127.42 o   0.42571
   2  -9   2     8222.25     7833.11   2792.23 o   0.44397
   3  -9   2     1489.89     3467.80   2162.61 o   0.46693
   4  -9   2     1912.52     8282.84   6496.64 o   0.49392
   5  -9   2     6879.75     6565.07   2887.07 o   0.52433
   6  -9   2    75210.42    73294.17   6870.11 o   0.55759
   7  -9   2     6942.48     2514.57   3976.20 o   0.59323
 -10  -8   2     1474.23    10181.48   4558.89 o   0.56124
  -9  -8   2    24268.93    22677.12   1723.64 o   0.52410
  -8  -8   2    22457.92    22301.69   3761.11 o   0.48928
  -7  -8   2    97317.73   106872.34   6002.91 o   0.45732
  -6  -8   2   116223.29    93194.70   5471.06 o   0.42885
  -5  -8   2     3335.67     3066.96   1426.42 o   0.40460
  -4  -8   2    89925.10    81698.23   1937.75 o   0.38539
  -3  -8   2   294422.00   291364.06   5622.60 o   0.37198
  -2  -8   2   124660.27   115577.54   7959.23 o   0.36502
  -1  -8   2    29888.17    36730.19   2982.88 o   0.36488
   0  -8   2   469913.00   453106.34  10827.73 o   0.37156
   1  -8   2    32312.84    28992.88   1861.49 o   0.38471
   2  -8   2     1560.75      151.54    742.05 o   0.40370
   3  -8   2    46607.48    43315.79   6895.53 o   0.42776
   4  -8   2    77852.84    76592.84   4254.83 o   0.45607
   5  -8   2     6568.71    17363.47  10980.24 o   0.48790
   6  -8   2     1037.37     1874.20   2556.61 o   0.52261
   7  -8   2     8923.97    25910.28   8662.18 o   0.55967
 -11  -7   2      677.17      380.31   1930.90 o   0.58441
 -10  -7   2    19656.61    24915.01   9250.74 o   0.54341
  -9  -7   2     9361.78     2764.86   1823.36 o   0.50406
  -8  -7   2    65737.27    68527.04   5128.87 o   0.46677
  -7  -7   2    66458.08    63460.73   1557.43 o   0.43210
  -6  -7   2   150968.59   143071.66   6762.56 o   0.40071
  -5  -7   2    78274.18    67743.92   2070.71 o   0.37343
  -4  -7   2    58438.95    52974.22   1173.21 o   0.35122
  -3  -7   2   253421.53   243323.19   4399.53 o   0.33510
  -2  -7   2   466546.19   481783.41  11587.38 o   0.32596
  -1  -7   2   112341.21   112419.66   2283.84 o   0.32440
   0  -7   2    54881.13    43798.76   4502.18 o   0.33052
   1  -7   2   736051.94   709249.75  11418.24 o   0.34392
   2  -7   2   296441.59   276530.84  13829.18 o   0.36379
   3  -7   2      904.24      296.23   1113.57 o   0.38914
   4  -7   2   123165.49   120714.23   6990.36 o   0.41898
   5  -7   2    97726.80    80687.32   4240.17 o   0.45242
   6  -7   2   110589.32   105233.77  13049.98 o   0.48872
   7  -7   2    10808.17    21119.69   4666.43 o   0.52729
   8  -7   2    20767.93    38843.91   5971.63 o   0.56767
 -11  -6   2    45065.15    43005.87  12157.36 o   0.57119
 -10  -6   2     6516.86     6838.82   3837.37 o   0.52830
  -9  -6   2    25260.02    33291.71   4121.87 o   0.48679
  -8  -6   2      261.20        0.00   1092.06 o   0.44706
  -7  -6   2    16748.36    19785.16   6135.87 o   0.40961
  -6  -6   2    15851.57    17365.42    943.45 o   0.37514
  -5  -6   2    25566.31    24741.96   3722.98 o   0.34452
  -4  -6   2    21345.03    16735.80   2887.07 o   0.31889
  -3  -6   2    68914.12    63428.47   2104.93 o   0.29953
  -2  -6   2   700806.25   647985.81  20402.07 o   0.28769
  -1  -6   2   814466.81   850756.13  11998.00 o   0.28432
   0  -6   2     9139.93     8154.77   1462.60 o   0.28972
   1  -6   2   173724.66   163718.16   4691.85 o   0.30341
   2  -6   2  1115394.13  1150449.13  20807.81 o   0.32436
   3  -6   2   416266.66   387330.50  26898.71 o   0.35126
   4  -6   2     7484.37     3237.07   4768.11 o   0.38287
   5  -6   2   347598.00   326155.53  34364.22 o   0.41811
   6  -6   2   139574.17   146466.13   5552.20 o   0.45614
   7  -6   2   151688.92   147221.89   9199.90 o   0.49633
   8  -6   2       10.21       38.13   3488.34 o   0.53819
   9  -6   2    31617.24    27109.89  12689.21 o   0.58136
 -11  -5   2    96818.32    92074.29  10106.20 o   0.56078
 -10  -5   2   141443.72   135275.69   6910.19 o   0.51615
  -9  -5   2     5062.10     9817.79   1795.98 o   0.47261
  -8  -5   2     1344.71     1912.33   2640.69 o   0.43052
  -7  -5   2    78091.64    79112.30   2564.44 o   0.39033
  -6  -5   2     1219.03      974.74    721.52 o   0.35269
  -5  -5   2   233916.53   224260.52   4363.35 o   0.31851
  -4  -5   2    53023.20    51848.92   1713.86 o   0.28902
  -3  -5   2    49598.35    62531.95   2317.08 o   0.26579
  -2  -5   2    31564.86    38285.66   2070.71 o   0.25056
  -1  -5   2   162425.64   167943.63   3099.22 o   0.24483
   0  -5   2   105703.75   105980.70   2135.24 o   0.24925
   1  -5   2     3155.91     3817.81    537.72 o   0.26333
   2  -5   2   193131.22   163301.64  13145.79 o   0.28562
   3  -5   2   137123.02   132600.77   3758.17 o   0.31439
   4  -5   2    57672.02    48266.72   6363.67 o   0.34804
   5  -5   2    18347.23    14153.77   5717.43 o   0.38529
   6  -5   2   343513.31   319886.69  24713.61 o   0.42519
   7  -5   2    88678.63   109322.39   6724.43 o   0.46707
   8  -5   2   128160.92   174294.59  16242.08 o   0.51044
   9  -5   2     5591.26    29827.82   8414.83 o   0.55494
 -11  -4   2    52999.94    71512.85   5960.87 o   0.55335
 -10  -4   2    73661.63    80817.36  18369.49 o   0.50716
  -9  -4   2   118528.47   107854.91   3218.50 o   0.46180
  -8  -4   2     2916.04     6914.10   1195.69 o   0.41753
  -7  -4   2   333061.56   304133.44   5962.83 o   0.37474
  -6  -4   2   163534.63   170719.27   3211.66 o   0.33399
  -5  -4   2     2929.44     4028.01   2203.67 o   0.29614
  -4  -4   2   162605.77   166877.00   2472.53 o   0.26243
  -3  -4   2     2634.33     2796.14   1216.22 o   0.23467
  -2  -4   2     3297.63     5453.46   1178.10 o   0.21516
  -1  -4   2   108457.91   127123.85   4387.80 o   0.20626
   0  -4   2      602.32     1033.40    632.55 o   0.20933
   1  -4   2     2087.25     1993.47    638.42 o   0.22388
   2  -4   2   136001.92   154580.80   3776.75 o   0.24789
   3  -4   2   129652.39   122146.53   2900.75 o   0.27893
   4  -4   2    11610.48     6940.50   1278.80 o   0.31493
   5  -4   2    42411.26    51561.48  12347.03 o   0.35438
   6  -4   2    63053.83    59217.64  17362.49 o   0.39625
   7  -4   2    12571.28    14378.63   3912.65 o   0.43985
   8  -4   2     2318.74     3213.61   3684.85 o   0.48471
   9  -4   2    23406.19    25800.79   3793.37 o   0.53052
  10  -4   2     4409.10     1999.34   2583.01 o   0.57705
 -11  -3   2    15537.13    16920.58   3014.17 o   0.54901
 -10  -3   2    34006.51    34052.34   3342.66 o   0.50152
  -9  -3   2    46849.16    34609.62   5281.39 o   0.45460
  -8  -3   2    62973.98    66223.64   2793.21 o   0.40843
  -7  -3   2     7313.98    11393.80   4046.59 o   0.36332
  -6  -3   2    32929.71    32297.42   1196.67 o   0.31971
  -5  -3   2   388501.69   368260.94  16812.06 o   0.27830
  -4  -3   2     4365.06     4541.29   1083.26 o   0.24023
  -3  -3   2     2036.53     2872.40    683.39 o   0.20736
  -2  -3   2   350536.38   333038.34   4526.62 o   0.18252
  -1  -3   2   394964.47   376484.22   5856.26 o   0.16927
   0  -3   2   237133.23   197799.81   8833.27 o   0.17034
   1  -3   2   241145.61   232488.63   3531.35 o   0.18548
   2  -3   2   585602.81   624891.25  11857.21 o   0.21171
   3  -3   2    79203.48    69139.07   3628.14 o   0.24548
   4  -3   2   179081.52   151932.31   5184.60 o   0.28412
   5  -3   2    42442.41    36661.75   2457.87 o   0.32591
   6  -3   2   424374.47   417226.72  23422.11 o   0.36978
   7  -3   2    14812.43    10458.16   3365.15 o   0.41506
   8  -3   2     1654.65       38.13   3619.34 o   0.46135
   9  -3   2     4348.53     2737.48   4349.67 o   0.50837
  10  -3   2    10100.91    13017.71   5509.19 o   0.55593
 -11  -2   2     4999.06    10362.35   3020.03 o   0.54785
 -10  -2   2    18737.80    12499.55   2583.01 o   0.49934
  -9  -2   2    18715.94    18749.81   1983.70 o   0.45118
  -8  -2   2    28554.02    22527.54   8909.53 o   0.40349
  -7  -2   2    22895.34    22554.91   1596.54 o   0.35648
  -6  -2   2    83307.45    67684.28   1933.84 o   0.31045
  -5  -2   2    23908.35    23115.12   2469.60 o   0.26590
  -4  -2   2   174541.02   174650.47   2955.50 o   0.22373
  -3  -2   2     6640.53     7838.98    625.71 o   0.18555
  -2  -2   2    49003.21    32447.98    939.54 o   0.15437
  -1  -2   2   255493.66   253439.16   4459.17 o   0.13512
   0  -2   2    50110.16    64674.03   7256.29 o   0.13308
   1  -2   2  1100118.50  1166806.38  19419.51 o   0.14896
   2  -2   2   238092.94   226698.86   5055.55 o   0.17802
   3  -2   2   429734.53   414577.25   8554.64 o   0.21499
   4  -2   2    93263.97    86110.48   8700.31 o   0.25647
   5  -2   2     3134.78     2636.78   1168.32 o   0.30059
   6  -2   2    65491.36    66942.23   8472.51 o   0.34635
   7  -2   2   505620.81   576973.56  17607.89 o   0.39318
   8  -2   2   183856.25   155062.81   8851.85 o   0.44074
   9  -2   2      663.00     1685.51   1832.16 o   0.48881
  10  -2   2    47875.11    61450.64  13297.33 o   0.53725
  11  -2   2    39253.41    55081.11   8851.85 o   0.58598
 -11  -1   2    46668.59    63943.71   8624.05 o   0.54988
 -10  -1   2   132520.88   108155.04  19699.13 o   0.50065
  -9  -1   2   149345.78   150323.05   5312.67 o   0.45162
  -8  -1   2     2405.80     4951.91   1319.86 o   0.40286
  -7  -1   2    69427.66    61300.08   2290.69 o   0.35448
  -6  -1   2   254274.97   274196.16   8111.75 o   0.30667
  -5  -1   2   567671.50   590737.25   8216.36 o   0.25973
  -4  -1   2    50114.80    53849.24   1302.26 o   0.21424
  -3  -1   2    11012.15    11814.20   2868.49 o   0.17135
  -2  -1   2     7699.02    10827.73    268.86 o   0.13361
  -1  -1   2   455547.94   462945.66   8258.40 o   0.10662
   0  -1   2    13255.52     4693.81   1271.95 o   0.09954
   1  -1   2   384114.25   479625.72   7256.29 o   0.11608
   2  -1   2   616405.50   704099.44  12955.14 o   0.14855
   3  -1   2   273108.94   280524.63   9802.15 o   0.18890
   4  -1   2   326897.16   308042.19   6864.24 o   0.23308
   5  -1   2   255058.00   285070.81  10731.91 o   0.27928
   6  -1   2    23957.87    28922.49   3110.95 o   0.32663
   7  -1   2   205907.13   207675.30   7049.02 o   0.37471
   8  -1   2   100936.09    88346.41  17267.66 o   0.42327
   9  -1   2    91202.46    91502.34   6800.69 o   0.47215
  10  -1   2     4690.48     1234.80   2341.53 o   0.52127
  11  -1   2    80278.59    89024.92   5947.18 o   0.57056
 -11   0   2     4462.51     1253.38   2621.14 o   0.55506
 -10   0   2     8795.26     8506.73   2371.83 o   0.50544
  -9   0   2   166057.73   150156.84   7959.23 o   0.45592
  -8   0   2   555422.75   493330.72  10737.78 o   0.40656
  -7   0   2     1594.90     1848.78   1358.97 o   0.35741
  -6   0   2   157617.00   132340.70   6762.56 o   0.30857
  -5   0   2   661395.31   639134.94  23688.03 o   0.26022
  -4   0   2   446227.09   433061.13   9308.42 o   0.21270
  -3   0   2      461.99      759.65    564.12 o   0.16672
  -2   0   2   230994.02   235145.92   9516.67 o   0.12399
  -1   0   2     5238.67     1016.78    625.71 o   0.08931
   1   0   2   296554.66   230327.95   6705.86 o   0.09089
   2   0   2   140739.09   120996.78   5793.69 o   0.12626
   3   0   2     7717.09     5006.66   1060.77 o   0.16925
   4   0   2    49042.84    25069.49   3780.66 o   0.21536
   5   0   2    64753.38    57608.39   3041.54 o   0.26294
   6   0   2   124727.60   128999.98   6762.56 o   0.31132
   7   0   2   240178.20   228347.19  11625.51 o   0.36017
   8   0   2    61872.30    88811.79  16488.45 o   0.40934
   9   0   2    53670.24    51933.98  15785.50 o   0.45871
  10   0   2      106.82     4609.73   3514.73 o   0.50824
  11   0   2    14624.26    16863.88   5547.32 o   0.55787
 -11   1   2    62623.29    74840.84   6021.49 o   0.56331
 -10   1   2     2189.54     2993.63   3875.49 o   0.51360
  -9   1   2     6708.14    11820.06   6952.23 o   0.46397
  -8   1   2   153424.20   149350.25   6952.23 o   0.41447
  -7   1   2   457067.38   418817.38  24695.04 o   0.36513
  -6   1   2   142666.44   162015.03   5908.08 o   0.31604
  -5   1   2   250970.34   234905.42   4554.98 o   0.26735
  -4   1   2    92573.88   100591.77   6345.10 o   0.21929
  -3   1   2   263539.91   245293.19   4126.76 o   0.17242
  -2   1   2    53799.55    28066.05   1292.48 o   0.12805
   1   1   2   141253.31   222806.73   5736.98 o   0.08093
   2   1   2   102441.48   111142.81   3285.96 o   0.11540
   3   1   2     4738.02     9945.87   1377.54 o   0.15847
   4   1   2     4606.96    10455.23    791.91 o   0.20477
   5   1   2    42028.13    40432.63   2575.19 o   0.25254
   6   1   2    11399.81     9463.87   8889.98 o   0.30108
   7   1   2    14354.57    14143.01   1701.15 o   0.35006
   8   1   2   125112.13   132103.14  15273.20 o   0.39933
   9   1   2    86910.16   113628.05  20819.54 o   0.44879
  10   1   2     2071.26       38.13   1918.19 o   0.49838
  11   1   2    52619.91    57241.76   4769.09 o   0.54807
 -11   2   2    12080.03     2097.11   1820.43 o   0.57450
 -10   2   2    31974.69    37013.71   5299.96 o   0.52497
  -9   2   2    23302.82    19348.14   5034.04 o   0.47558
  -8   2   2    45451.39    34848.16   3875.49 o   0.42635
  -7   2   2   117207.29   101307.43  12651.08 o   0.37736
  -6   2   2    33045.57    38621.01   1674.75 o   0.32872
  -5   2   2   116711.09   124781.34   3207.74 o   0.28059
  -4   2   2   525821.13   517954.41   9133.42 o   0.23332
  -3   2   2    36492.32    26766.72   1235.78 o   0.18753
  -2   2   2    38351.49    29530.61   1834.11 o   0.14464
  -1   2   2    64871.22    95580.22   2591.81 o   0.10817
   0   2   2   341287.91   129401.83    380.31 o   0.08665
   1   2   2    55363.44    59615.55   3835.41 o   0.09132
   2   2   2      655.68     1359.94   1130.19 o   0.11915
   3   2   2    88302.37   133313.50   3949.80 o   0.15836
   4   2   2   230060.42   241051.08   7617.05 o   0.20245
   5   2   2   257671.66   255244.92   5941.32 o   0.24884
   6   2   2    66012.29    57234.92   5356.67 o   0.29645
   7   2   2    43648.87    38778.41   4768.11 o   0.34477
   8   2   2    96909.36    99989.52   3933.18 o   0.39354
   9   2   2   123268.88   110300.06  21465.78 o   0.44262
  10   2   2    26438.93    24426.18   3116.82 o   0.49191
  11   2   2    24223.85    20133.21   2904.67 o   0.54135
  12   2   2   158602.66   156019.95   7008.94 o   0.59091
 -11   3   2      753.24        0.00   3029.81 o   0.58845
 -10   3   2      221.74     1153.65   1660.09 o   0.53937
  -9   3   2     6170.40     5358.62   4083.74 o   0.49049
  -8   3   2    11071.15    18206.22   9707.31 o   0.44190
  -7   3   2    40595.92    46881.36  10523.67 o   0.39368
  -6   3   2    31099.88    26526.22   2127.42 o   0.34602
  -5   3   2   236785.28   209456.61   4441.57 o   0.29916
  -4   3   2   101009.88    74963.05   7408.80 o   0.25355
  -3   3   2   215569.34   223534.11   5509.19 o   0.21001
  -2   3   2   245038.31   224741.58   8984.81 o   0.17014
  -1   3   2   137858.34   105821.33   3591.97 o   0.13717
   0   3   2  2116863.00  2364295.00  29173.75 o   0.11709
   1   3   2    56462.77    19756.81   2739.44 o   0.11675
   2   3   2   301101.50   386135.78   7352.10 o   0.13629
   3   3   2   239833.33   235294.53   5467.15 o   0.16896
   4   3   2   315058.22   332603.28   4857.08 o   0.20867
   5   3   2    10421.01     8145.97   2165.55 o   0.25212
   6   3   2    23120.37    25524.10   3913.62 o   0.29768
   7   3   2      910.49     3257.61   2184.12 o   0.34451
   8   3   2    38008.48    33796.19   3855.94 o   0.39215
   9   3   2   222063.31   203198.53  23079.92 o   0.44035
  10   3   2    34428.83    31000.04   8130.33 o   0.48894
  11   3   2     5665.82    11195.33   5926.65 o   0.53781
 -10   4   2    19893.61    39952.60  18996.18 o   0.55654
  -9   4   2    10588.46     6718.57   1772.52 o   0.50842
  -8   4   2    77749.60    76450.09   3282.05 o   0.46073
  -7   4   2    14763.52    19916.17   2735.53 o   0.41361
  -6   4   2   165614.78   165380.17   6079.17 o   0.36729
  -5   4   2    77479.59    69750.10  17343.91 o   0.32211
  -4   4   2   321373.72   292525.53  13696.22 o   0.27863
  -3   4   2   708228.19   628764.81  13797.90 o   0.23779
  -2   4   2   248575.08   240859.45   4167.82 o   0.20118
  -1   4   2   289901.56   233244.36   3832.48 o   0.17156
   0   4   2  1380528.75  1405584.50  20967.17 o   0.15302
   1   4   2   564147.88   533832.75  18521.03 o   0.14974
   2   4   2     9686.85     3150.06   1269.02 o   0.16265
   3   4   2   127508.88   127845.38   3092.38 o   0.18846
   4   4   2   204898.02   205905.69   3932.20 o   0.22271
   5   4   2     1810.22     1748.08    537.72 o   0.26213
   6   4   2   254354.22   253093.09   4331.09 o   0.30471
   7   4   2    11884.67    20365.90   1718.75 o   0.34930
   8   4   2     9085.90    19165.32   2822.54 o   0.39522
   9   4   2    27972.74    23458.28   2191.94 o   0.44205
  10   4   2    71419.96    66339.98   4251.90 o   0.48954
  11   4   2   148743.72   133432.78  13658.09 o   0.53750
  12   4   2    23314.78    22225.44   3837.37 o   0.58583
 -10   5   2     3965.34     2091.24   2436.36 o   0.57625
  -9   5   2      531.34     2600.61   1419.58 o   0.52906
  -8   5   2      326.20     1405.89   1442.07 o   0.48246
  -7   5   2    77416.46    65959.67  19622.87 o   0.43665
  -6   5   2   252625.30   253067.66   7128.21 o   0.39189
  -5   5   2    40322.62    44015.80   3549.93 o   0.34860
  -4   5   2    18000.84    17175.75   1723.64 o   0.30739
  -3   5   2   236274.75   215195.56   4708.47 o   0.26923
  -2   5   2   861799.88   916414.63  13659.07 o   0.23559
  -1   5   2   637354.56   739698.38  29406.44 o   0.20868
   0   5   2    68486.16    59783.71   1571.12 o   0.19136
   1   5   2   217961.42   220412.41   2216.38 o   0.18632
   2   5   2   572436.69   597639.63  10181.48 o   0.19452
   3   5   2    16787.93    20871.36    874.04 o   0.21444
   4   5   2   797479.44   841736.13  29576.56 o   0.24323
   5   5   2   526114.88   576087.81  18768.38 o   0.27813
   6   5   2     3541.96     1969.03    819.29 o   0.31715
   7   5   2     4323.38     2814.72   2773.66 o   0.35893
   8   5   2     2678.77     6116.32   1553.52 o   0.40263
   9   5   2   100517.01   115784.80  14969.15 o   0.44767
  10   5   2    17251.21    10366.26   1973.92 o   0.49370
  11   5   2     3217.84     2659.27   2697.40 o   0.54045
  12   5   2     9027.74    19489.91   5281.39 o   0.58776
  -9   6   2     7121.77     7309.08   5072.17 o   0.55210
  -8   6   2    31279.37    21173.46   2735.53 o   0.50672
  -7   6   2   102489.16   110232.60   4833.61 o   0.46233
  -6   6   2     4014.50     3770.88   1899.62 o   0.41923
  -5   6   2   231375.91   246099.78  28246.92 o   0.37787
  -4   6   2    18601.01    19023.55   4768.11 o   0.33888
  -3   6   2   238314.02   240943.50   5407.51 o   0.30319
  -2   6   2   313943.50   320348.19  23422.11 o   0.27209
  -1   6   2   621619.13   550060.19  26347.30 o   0.24732
   0   6   2   304979.09   336940.25   9308.42 o   0.23093
   1   6   2   490432.44   447823.97   9896.98 o   0.22475
   2   6   2   382393.84   326182.88   6287.41 o   0.22961
   3   6   2    56643.60    55732.23    957.14 o   0.24486
   4   6   2    44141.77    67771.30  11435.84 o   0.26874
   5   6   2   109919.57    97437.80   3495.18 o   0.29918
   6   6   2   509456.63   500605.63  16222.52 o   0.33440
   7   6   2    17469.20    23190.40   4844.37 o   0.37304
   8   6   2     2144.62     4254.83   1557.43 o   0.41415
   9   6   2     1517.13     2338.59   2089.29 o   0.45707
  10   6   2    29110.17    30050.73   2591.81 o   0.50133
  11   6   2    11618.77    16070.98   3343.64 o   0.54660
  12   6   2     1086.17       38.13   2621.14 o   0.59265
  -9   7   2     5089.55     3800.21   2035.51 o   0.57726
  -8   7   2    11934.66    11044.77   2433.43 o   0.53317
  -7   7   2   147867.45   149331.69   4729.98 o   0.49024
  -6   7   2    78227.49   102549.07  13164.36 o   0.44881
  -5   7   2     6062.46     3604.68   2412.90 o   0.40933
  -4   7   2    35413.55    32118.51   2488.18 o   0.37242
  -3   7   2     1629.12     3941.98   4065.16 o   0.33892
  -2   7   2    92211.85    83590.03   4806.24 o   0.30994
  -1   7   2   105847.03    99240.63  10162.91 o   0.28686
   0   7   2    35512.91    31113.46   1730.48 o   0.27117
   1   7   2   125984.64   145663.47   2555.64 o   0.26421
   2   7   2   197837.89   178449.72   9308.42 o   0.26666
   3   7   2   208748.14   171002.78   6553.34 o   0.27827
   4   7   2    76355.74    72785.78  10239.17 o   0.29796
   5   7   2    37127.79    28292.87   2599.63 o   0.32428
   6   7   2     3057.30     2456.89    588.56 o   0.35575
   7   7   2    56782.00    61475.08   2450.05 o   0.39113
   8   7   2    83352.35    75057.89   2947.68 o   0.42946
   9   7   2      552.63     8042.34   5281.39 o   0.47002
  10   7   2    25575.82    21542.04   3077.71 o   0.51227
  11   7   2    31515.52    26480.27   3837.37 o   0.55583
  -8   8   2     1103.50      189.67   2401.16 o   0.56149
  -7   8   2    81333.46    68511.40   4145.33 o   0.52003
  -6   8   2    28264.52    23976.45   2072.67 o   0.48022
  -5   8   2    63025.98    75588.77   3452.16 o   0.44251
  -4   8   2    34386.42    31009.82   1520.28 o   0.40750
  -3   8   2    59840.03    63403.05  10428.83 o   0.37592
  -2   8   2    12944.44    19571.05   6800.69 o   0.34871
  -1   8   2    72937.73    70008.21   6401.80 o   0.32697
   0   8   2      581.87      608.11    832.98 o   0.31184
   1   8   2   206468.45   194497.23   3745.46 o   0.30431
   2   8   2   180157.36   178160.31   4349.67 o   0.30495
   3   8   2    29809.88    30118.19   2317.08 o   0.31370
   4   8   2       73.61       38.13   1451.84 o   0.32992
   5   8   2      462.41     5680.28   8396.25 o   0.35258
   6   8   2   147781.14   119628.04   6393.98 o   0.38053
   7   8   2     5522.57     5337.12   4407.35 o   0.41269
   8   8   2    12077.03    12981.54    930.74 o   0.44817
   9   8   2      524.58      702.95    805.60 o   0.48623
  10   8   2     1439.27     4103.29   1899.62 o   0.52632
  11   8   2    12258.81    21276.12   5622.60 o   0.56801
  -8   9   2    13431.86     4482.63   3434.56 o   0.59142
  -7   9   2    12436.60    19782.23   6724.43 o   0.55138
  -6   9   2    75655.71   107744.42  18274.66 o   0.51312
  -5   9   2     3564.44     8190.94  12195.49 o   0.47706
  -4   9   2    17147.04    16388.73   2980.92 o   0.44375
  -3   9   2     3583.16     1643.47    977.67 o   0.41383
  -2   9   2    90211.00    88317.09   2888.05 o   0.38811
  -1   9   2    48807.30    37745.01   1892.77 o   0.36747
   0   9   2      913.12      143.72    730.32 o   0.35278
   1   9   2     3602.81     2039.43    626.69 o   0.34483
   2   9   2    81965.67    93879.07   1759.81 o   0.34407
   3   9   2   318704.06   320534.88  10865.85 o   0.35055
   4   9   2      720.79     1975.88   4520.76 o   0.36388
   5   9   2   299752.19   326187.78  10508.03 o   0.38336
   6   9   2   272270.63   293083.81  10797.42 o   0.40809
   7   9   2   173587.16   181631.06  20382.52 o   0.43720
   8   9   2      600.86       38.13   1730.48 o   0.46987
   9   9   2   126003.93   133505.13   9536.22 o   0.50540
  10   9   2    24692.09    32445.04   6154.45 o   0.54324
  11   9   2    11702.84      646.24   4635.15 o   0.58294
  -7  10   2    28238.10    30688.17   5500.39 o   0.58405
  -6  10   2    23297.38    23969.60   4632.21 o   0.54724
  -5  10   2   127531.42   121192.31   7955.32 o   0.51270
  -4  10   2     6919.33    13087.13  10239.17 o   0.48091
  -3  10   2     1123.82     2512.62   1755.90 o   0.45244
  -2  10   2    24643.56    29342.89   1878.11 o   0.42798
  -1  10   2    53976.13    47668.39   2341.53 o   0.40824
   0  10   2   310279.34   291506.81   6335.32 o   0.39391
   1  10   2    15063.85    14017.87   2184.12 o   0.38563
   2  10   2    60179.46    55965.90   1899.62 o   0.38376
   3  10   2   227669.83   219905.00   6097.74 o   0.38841
   4  10   2   237626.86   220826.92  17495.45 o   0.39935
   6  10   2   159390.70   150064.94  18615.87 o   0.43793
   7  10   2   152926.02   166307.02   7694.28 o   0.46419
   8  10   2    10374.13     9055.21   2906.62 o   0.49416
   9  10   2      567.34     2127.42   3381.77 o   0.52720
  10  10   2   119768.66   149044.25  12385.16 o   0.56277
  -6  11   2   153276.80   144236.05  18977.61 o   0.58237
  -5  11   2    28406.51    62687.39   9574.35 o   0.54921
  -4  11   2     2958.47     4724.11   5680.28 o   0.51878
  -3  11   2      614.97     4319.36   1995.43 o   0.49158
  -2  11   2    42781.43    56217.16   3096.29 o   0.46819
  -1  11   2    75399.09    72748.63   2685.67 o   0.44920
   0  11   2     5775.23     7586.74   1329.64 o   0.43518
   1  11   2    60111.57    56177.07   4615.59 o   0.42663
   2  11   2      961.48     1216.22    805.60 o   0.42387
   3  11   2    74843.16    77557.80   4635.15 o   0.42701
   4  11   2   198810.13   191313.92   7283.66 o   0.43594
   5  11   2   193166.83   199286.86  17932.47 o   0.45030
   6  11   2     2302.16      227.80   1899.62 o   0.46960
   7  11   2   258968.19   310359.28  15956.60 o   0.49326
   8  11   2   144518.14   123626.72  10523.67 o   0.52069
   9  11   2    25701.37    22795.42   5015.46 o   0.55131
  10  11   2    21473.19    19945.50   4862.94 o   0.58464
  -5  12   2   217924.70   213536.42  12282.50 o   0.58643
  -4  12   2    54589.05    45810.81  19413.65 o   0.55722
  -3  12   2     4019.11     6430.15   2983.86 o   0.53114
  -2  12   2    35023.65    36966.79   6287.41 o   0.50867
  -1  12   2    38497.81    32655.25   4246.03 o   0.49031
   0  12   2    34204.93    23416.24   5090.74 o   0.47655
   1  12   2     3561.66     3972.28   3001.46 o   0.46778
   2  12   2     6688.38     8194.85   2621.14 o   0.46428
   3  12   2    35997.23    42823.04   5110.30 o   0.46618
   4  12   2    12956.91    14214.38   7427.38 o   0.47341
   5  12   2    60885.89    67716.55   6743.99 o   0.48573
   6  12   2    21915.58    28266.47   3495.18 o   0.50277
   7  12   2    77223.36    74085.11   5775.11 o   0.52406
   8  12   2    35757.81    35978.36   4103.29 o   0.54912
  -3  13   2    61266.16    68547.57   8871.40 o   0.57101
  -2  13   2    12567.89     7647.36   4540.31 o   0.54935
  -1  13   2   103088.33   107462.85   7598.47 o   0.53154
   0  13   2    30482.99    35450.41   3218.50 o   0.51799
   1  13   2     2776.02        0.00   2317.08 o   0.50904
   2  13   2    13749.92    17704.68   2659.27 o   0.50492
   3  13   2    92802.09    87328.66   5243.26 o   0.50577
   4  13   2    41206.95    49218.00   5604.02 o   0.51155
   5  13   2      532.52     2155.77   1954.37 o   0.52210
   6  13   2    22966.70    23935.38   3875.49 o   0.53714
   7  13   2    20634.47    35750.56   4216.70 o   0.55631
   8  13   2    49436.03    37650.18   4520.76 o   0.57919
  -2  14   2     2140.79      114.39   2659.27 o   0.59019
  -1  14   2    10534.81     9308.42   3418.92 o   0.57286
   0  14   2    63391.94    57786.32   5318.54 o   0.55949
   1  14   2     5540.63     9574.35   2659.27 o   0.55039
   2  14   2     1587.10        0.00   1899.62 o   0.54575
   3  14   2     2735.80      189.67   3799.24 o   0.54570
   5  14   2    59236.09    56803.77   5831.82 o   0.55924
   6  14   2       17.68      207.27   1754.92 o   0.57251
   7  14   2     5944.56       38.13   3799.24 o   0.58976
   1  15   2     5105.44     6002.91   3039.58 o   0.59181
   2  15   2      581.86       76.26   3799.24 o   0.58672
   3  15   2    33805.12    37877.98   8092.20 o   0.58589
   4  15   2      903.69      417.47   5660.73 o   0.58935
  -4 -13   3    20863.70    21845.12   6762.56 o   0.59175
  -3 -13   3    20635.08    13297.33   5356.67 o   0.58706
  -2 -13   3    16862.62    25150.63   3761.11 o   0.58664
  -1 -13   3     1244.17      151.54   2697.40 o   0.59048
  -6 -12   3    30438.76    44412.74   6762.56 o   0.57808
  -5 -12   3     2658.92     1116.50   2685.67 o   0.56364
  -4 -12   3     1524.44     2181.19   2583.01 o   0.55337
  -3 -12   3     4952.44     3271.29   4236.26 o   0.54753
  -2 -12   3     1003.43     3364.17   2773.66 o   0.54624
  -1 -12   3    13721.51     6952.23   3077.71 o   0.54953
   0 -12   3     1614.22    17666.55   6800.69 o   0.55734
   1 -12   3    28360.15    26328.73   4939.20 o   0.56947
   2 -12   3      388.06     9612.48   5243.26 o   0.58565
  -8 -11   3    87452.47    73172.94   6230.71 o   0.58773
  -7 -11   3    46877.91    45971.15   7978.79 o   0.56390
  -6 -11   3     1231.50     4065.16   2241.80 o   0.54365
  -5 -11   3   184655.78   184515.20  13126.23 o   0.52740
  -4 -11   3    61986.26    47252.88  10847.28 o   0.51554
  -3 -11   3     2411.82     6172.05   1598.49 o   0.50836
  -2 -11   3     1446.84     2194.88   2526.31 o   0.50607
  -1 -11   3    51429.77    50565.23   2708.15 o   0.50873
   0 -11   3    28029.17    30298.08   4748.56 o   0.51627
   1 -11   3     1484.43     1098.90   2260.38 o   0.52848
   2 -11   3    12234.32     9737.62   8339.55 o   0.54504
   3 -11   3    12772.17    17006.62   3647.70 o   0.56557
   4 -11   3    36838.80    37152.54   5216.86 o   0.58966
  -9 -10   3     1521.01        0.00   2241.80 o   0.58781
  -8 -10   3    41279.33    36662.73   4292.96 o   0.55869
  -7 -10   3    25763.51    20440.20   3418.92 o   0.53270
  -6 -10   3      464.57     4065.16   3077.71 o   0.51032
  -5 -10   3    19684.69    10523.67   7598.47 o   0.49206
  -4 -10   3    38650.83    40911.70   6667.73 o   0.47837
  -3 -10   3    74640.02    72062.30   8795.14 o   0.46965
  -2 -10   3     1345.10     3750.35   1270.97 o   0.46620
  -1 -10   3    98156.95    95685.81   4027.03 o   0.46811
   0 -10   3     8954.41    19935.72   4502.18 o   0.47534
   1 -10   3   272864.78   262100.36   8981.88 o   0.48763
   2 -10   3   169866.16   181578.27  23516.94 o   0.50463
   3 -10   3    23387.04    12698.01   3471.72 o   0.52588
   4 -10   3    74819.43    65892.21  27126.51 o   0.55088
   5 -10   3    46368.30    60014.44  13847.76 o   0.57915
  -9  -9   3    16102.36    14703.22   5775.11 o   0.56270
  -8  -9   3    67510.45    48971.63   4558.89 o   0.53135
  -7  -9   3    35674.38    39626.05   3761.11 o   0.50305
  -6  -9   3    21076.10    35294.96   3799.24 o   0.47834
  -5  -9   3    66732.55    61467.26   3913.62 o   0.45781
  -4  -9   3    71834.81    77823.73   2402.14 o   0.44203
  -3  -9   3     1800.18      912.17    912.17 o   0.43153
  -2  -9   3    24753.66    31064.57   1852.69 o   0.42670
  -1  -9   3    12346.22    16383.84   1584.81 o   0.42773
   0  -9   3    42754.95    39822.56   1755.90 o   0.43458
   1  -9   3    61141.26    55629.58   2772.68 o   0.44697
   2  -9   3    29395.79    26881.11   4274.39 o   0.46448
   3  -9   3    92546.48    80598.37   5599.13 o   0.48654
   4  -9   3     3498.36     6933.65   6762.56 o   0.51257
   5  -9   3   195325.97   154436.13  22434.66 o   0.54200
   6  -9   3    51677.43    70761.01   6620.80 o   0.57430
 -10  -8   3    25570.47    31799.79   7674.73 o   0.57575
  -9  -8   3     3232.94     7029.47   4520.76 o   0.53968
  -8  -8   3   131625.73   135616.89   7256.29 o   0.50600
  -7  -8   3   199026.13   175646.73   9421.83 o   0.47524
  -6  -8   3    25608.74    19053.87   1073.48 o   0.44799
  -5  -8   3        9.37      493.72    537.72 o   0.42492
  -4  -8   3   195270.42   193381.72   4862.94 o   0.40675
  -3  -8   3   363591.47   357773.47   6539.65 o   0.39416
  -2  -8   3     2259.09     1910.37   1671.82 o   0.38769
  -1  -8   3    63866.88    63849.85   2127.42 o   0.38765
   0  -8   3     4633.08     4090.58    953.23 o   0.39404
   1  -8   3     5289.85     1748.08    679.48 o   0.40655
   2  -8   3    31512.94    31783.16   4502.18 o   0.42465
   3  -8   3     8521.92    11938.36   3172.55 o   0.44766
   4  -8   3     2547.95     2848.94   3248.81 o   0.47486
   5  -8   3     7724.10    16961.64   4316.42 o   0.50558
   6  -8   3   159188.58   175412.08   9654.52 o   0.53922
   7  -8   3    32723.17    41806.26  12385.16 o   0.57527
 -10  -7   3    45848.54    48278.46   3381.77 o   0.55724
  -9  -7   3    28494.10    27105.97   7655.18 o   0.51901
  -8  -7   3     3846.37     3448.25   1168.32 o   0.48296
  -7  -7   3   104505.06   100196.78  11853.30 o   0.44961
  -6  -7   3   628427.38   627542.75  21218.43 o   0.41961
  -5  -7   3    39275.80    34420.92   1234.80 o   0.39374
  -4  -7   3    65327.19    61547.43   2203.67 o   0.37284
  -3  -7   3    72130.93    71110.05   5185.58 o   0.35779
  -2  -7   3   222230.77   211884.16   4459.17 o   0.34935
  -1  -7   3      181.03      592.47    919.99 o   0.34799
   0  -7   3   504803.31   536428.50  10865.85 o   0.35381
   1  -7   3   103189.50    98553.33   2835.25 o   0.36645
   2  -7   3     2137.85     1671.82   1101.84 o   0.38525
   3  -7   3     6928.16     2184.12   1058.82 o   0.40936
   4  -7   3    17039.70    21685.76   2499.91 o   0.43791
   5  -7   3    18289.18    18643.24  14949.59 o   0.47008
   6  -7   3    15301.95    15008.25   3237.07 o   0.50518
   7  -7   3    12640.67    37972.81   9175.46 o   0.54265
   8  -7   3     6315.63     7901.55   8966.24 o   0.58202
 -11  -6   3    18465.33    29443.59   6496.64 o   0.58321
 -10  -6   3    14159.29    17537.49   3328.00 o   0.54134
  -9  -6   3    57114.89    55210.16   8833.27 o   0.50099
  -8  -6   3     2682.90     6260.04   3837.37 o   0.46255
  -7  -6   3     3651.96     7638.56   3058.16 o   0.42655
  -6  -6   3    62143.76    53075.90   2621.14 o   0.39365
  -5  -6   3   287298.44   293658.66  12252.20 o   0.36470
  -4  -6   3    25319.85    25843.80  10011.37 o   0.34069
  -3  -6   3    80667.40    65713.30   6439.93 o   0.32274
  -2  -6   3   347442.38   322269.28   4900.10 o   0.31190
  -1  -6   3    54009.54    50464.53   1645.42 o   0.30891
   0  -6   3   136833.13   145688.88   2900.75 o   0.31400
   1  -6   3   389061.06   371117.75  10181.48 o   0.32679
   2  -6   3   396741.03   385069.09   8143.04 o   0.34643
   3  -6   3    10952.00    12264.90   1748.08 o   0.37183
   4  -6   3   113163.45   113717.03   4405.39 o   0.40191
   5  -6   3    60101.13    51891.94   2982.88 o   0.43569
   6  -6   3   117903.41    96315.43   4733.89 o   0.47239
   7  -6   3     5067.37     1850.73   2431.47 o   0.51137
   8  -6   3    29318.96    39235.96  14532.13 o   0.55215
   9  -6   3    29014.10    31077.28   5861.15 o   0.59437
 -11  -5   3    61158.29    56067.58  11682.21 o   0.57191
 -10  -5   3      713.11     4382.91   5034.04 o   0.52828
  -9  -5   3      867.53      316.77   1342.34 o   0.48591
  -8  -5   3    60387.86    53313.48   3009.28 o   0.44515
  -7  -5   3    45813.23    48393.82   4407.35 o   0.40650
  -6  -5   3    83619.06    69897.73   5775.11 o   0.37060
  -5  -5   3    98881.32   108434.66   5775.11 o   0.33834
  -4  -5   3     9684.07     7846.80    625.71 o   0.31086
  -3  -5   3   106128.64   106266.19   2093.20 o   0.28951
  -2  -5   3   213192.27   179002.09   2888.05 o   0.27572
  -1  -5   3   166821.67   152594.17   4387.80 o   0.27065
   0  -5   3    71501.10    62477.19   3514.73 o   0.27479
   1  -5   3   231410.30   213700.69   5055.55 o   0.28774
   2  -5   3   279343.16   255011.25   5422.17 o   0.30839
   3  -5   3   279978.94   285434.50   6658.93 o   0.33532
   4  -5   3    43615.56    45486.23   3389.59 o   0.36715
   5  -5   3   188825.47   187309.39  18502.46 o   0.40272
   6  -5   3    88683.10   101128.51  17742.80 o   0.44113
   7  -5   3    62382.68    60574.64  10068.07 o   0.48170
   8  -5   3    98568.70    64270.25  16032.86 o   0.52392
   9  -5   3    13293.37     9005.34  10656.63 o   0.56744
 -11  -4   3    47087.34    64439.39   5521.90 o   0.56349
 -10  -4   3   121497.87   101472.64   8414.83 o   0.51828
  -9  -4   3    60265.61    62429.30  11796.60 o   0.47406
  -8  -4   3    24924.69    25548.54   6478.06 o   0.43113
  -7  -4   3   289679.72   282983.44   6212.13 o   0.38992
  -6  -4   3    25491.76    28392.59   1497.79 o   0.35105
  -5  -4   3   141525.66   139320.33   2265.27 o   0.31536
  -4  -4   3   173462.41   198311.13   6249.28 o   0.28407
  -3  -4   3    10604.16     6656.97    949.32 o   0.25878
  -2  -4   3   286213.53   244705.61   6971.78 o   0.24137
  -1  -4   3   447782.47   495442.47   7154.61 o   0.23363
   0  -4   3   158825.36   165915.97   3249.78 o   0.23649
   1  -4   3   154426.53   139605.78   3021.01 o   0.24960
   2  -4   3   121001.54   104971.74   3362.22 o   0.27148
   3  -4   3    84831.35    65018.17   3438.48 o   0.30020
   4  -4   3    94985.99    88522.40   3213.61 o   0.33402
   5  -4   3    25772.08    25649.24   2635.81 o   0.37154
   6  -4   3    49428.63    48178.73  10638.06 o   0.41176
   7  -4   3   120392.76   115114.13   7450.84 o   0.45395
   8  -4   3     8700.93      189.67   3457.05 o   0.49762
   9  -4   3      360.43      189.67   3645.74 o   0.54240
  10  -4   3    19881.16    27904.73  10618.50 o   0.58805
 -11  -3   3    22431.92    44174.19   5547.32 o   0.55810
 -10  -3   3    29515.82    46323.11  12157.36 o   0.51152
  -9  -3   3    15920.45    13283.64   3894.07 o   0.46568
  -8  -3   3    63133.70    66499.34   3532.33 o   0.42081
  -7  -3   3    62704.58    56285.59   4939.20 o   0.37728
  -6  -3   3    87010.70    77286.01   2229.09 o   0.33559
  -5  -3   3   204239.63   197634.56   3986.95 o   0.29653
  -4  -3   3    94011.32    92964.94   5888.52 o   0.26127
  -3  -3   3     1010.54     4567.69   2583.01 o   0.23156
  -2  -3   3    88859.63    67834.84   1343.32 o   0.20977
  -1  -3   3  1063088.00  1073655.75  28703.49 o   0.19853
   0  -3   3   369494.25   395896.81  26936.84 o   0.19962
   1  -3   3    23484.55    79822.09   4482.63 o   0.21286
   2  -3   3   747286.56   751552.63  12349.96 o   0.23621
   3  -3   3   129598.94   117292.37  14379.61 o   0.26703
   4  -3   3   211589.25   196834.84   9935.11 o   0.30306
   5  -3   3    36519.32    32448.96   4882.50 o   0.34265
   6  -3   3      797.20     4303.72   4768.11 o   0.38470
   7  -3   3    57956.30    41469.95   8984.81 o   0.42850
   8  -3   3    24418.25    13696.22   3855.94 o   0.47355
   9  -3   3     5434.78     7885.91   5167.00 o   0.51953
  10  -3   3      498.84     6600.27   2959.42 o   0.56622
 -11  -2   3       75.98      502.52   3108.02 o   0.55580
 -10  -2   3    28094.23    24508.30   3875.49 o   0.50812
  -9  -2   3    74040.84    73785.94   8187.03 o   0.46095
  -8  -2   3   103084.01    77389.64   3289.87 o   0.41449
  -7  -2   3    51946.88    41718.27   3970.33 o   0.36897
  -6  -2   3      927.34     3510.82   1101.84 o   0.32483
  -5  -2   3   148973.41   142767.59   7465.51 o   0.28268
  -4  -2   3    99584.30   104991.31   5622.60 o   0.24358
  -3  -2   3    20341.26    30026.29   3438.48 o   0.20923
  -2  -2   3   111667.67   105187.82   2230.07 o   0.18234
  -1  -2   3     7397.46     5264.77   2431.47 o   0.16657
   0  -2   3     5270.07     7575.99    891.64 o   0.16513
   1  -2   3   267777.72   274713.34   6458.51 o   0.17838
   2  -2   3   632591.38   590561.25   9923.38 o   0.20345
   3  -2   3   147887.56   131465.70   5376.22 o   0.23663
   4  -2   3    14497.60    17857.19   2621.14 o   0.27499
   5  -2   3     4788.18     7593.58   2735.53 o   0.31665
   6  -2   3   263460.31   290888.91  11568.80 o   0.36048
   7  -2   3    39213.06    55451.64  11796.60 o   0.40577
   8  -2   3    68462.07    72273.48   5601.09 o   0.45208
   9  -2   3      607.71     1937.75   2378.68 o   0.49913
  10  -2   3      228.95     1387.32   2070.71 o   0.54672
 -11  -1   3     8656.90    11120.05   2148.92 o   0.55666
 -10  -1   3    94866.16    98435.02  14171.37 o   0.50816
  -9  -1   3   127501.60   107980.04   4554.98 o   0.46001
  -8  -1   3      739.70      493.72    939.54 o   0.41233
  -7  -1   3     3135.25     3175.48   1671.82 o   0.36530
  -6  -1   3     3805.06     2032.58    779.21 o   0.31922
  -5  -1   3    58857.02    60866.97   1861.49 o   0.27457
  -4  -1   3    15117.84    19320.77   1048.07 o   0.23216
  -3  -1   3   344601.06   365756.19   5074.12 o   0.19347
  -2  -1   3   227868.41   196031.20   3157.88 o   0.16122
  -1  -1   3    61686.43    98501.51   2279.93 o   0.13992
   0  -1   3   130682.47   158485.63   2176.30 o   0.13487
   1  -1   3    22520.86    42610.89   1715.82 o   0.14774
   2  -1   3   337925.06   335857.97  14550.70 o   0.17462
   3  -1   3   271164.69   283009.88  10201.04 o   0.21019
   4  -1   3   294897.88   272000.31   6534.76 o   0.25078
   5  -1   3      680.30      481.02   1699.20 o   0.29433
   6  -1   3   138992.09   120637.00   5078.03 o   0.33970
   7  -1   3   106045.27   123057.70   6042.02 o   0.38625
   8  -1   3   102681.68   119953.60   9022.94 o   0.43359
   9  -1   3     4736.07     9456.05   3020.03 o   0.48150
  10  -1   3    33841.61    29885.50   6249.28 o   0.52982
  11  -1   3    10748.51     4432.77   2457.87 o   0.57845
 -11   0   3    18085.04    13351.10   2445.16 o   0.56064
 -10   0   3    21752.59    33394.37   2547.82 o   0.51163
  -9   0   3   165084.23   175621.33   6310.88 o   0.46285
  -8   0   3   149070.92   156018.97   7579.90 o   0.41440
  -7   0   3    27202.82    18497.57   2317.08 o   0.36640
  -6   0   3     7239.34     6644.26   1690.40 o   0.31906
  -5   0   3   252052.08   242207.67   5394.80 o   0.27271
  -4   0   3    32851.47    39967.26   1613.16 o   0.22796
  -3   0   3    62035.12    60857.20   1447.93 o   0.18598
  -2   0   3    42743.81    54474.95   2564.44 o   0.14913
  -1   0   3   512683.19   557816.06   7894.71 o   0.12212
   0   0   3     2269.12     1411.76    816.36 o   0.11231
   1   0   3     1933.91     3829.54    537.72 o   0.12385
   2   0   3   121895.10   123456.60   3950.78 o   0.15196
   3   0   3   111049.13   132526.48  18521.03 o   0.18939
   4   0   3   214026.31   212272.31  13069.53 o   0.23167
   5   0   3    65577.99    83961.55   6174.00 o   0.27658
   6   0   3     3053.90      719.57   2541.95 o   0.32303
   7   0   3   165903.05   161628.86   5628.46 o   0.37045
   8   0   3     1638.34      199.45   2206.61 o   0.41849
   9   0   3    15748.86    15281.02   3172.55 o   0.46697
  10   0   3      679.01      455.60   2292.64 o   0.51577
  11   0   3    37339.88    43700.99  15823.63 o   0.56480
 -11   1   3     9643.95     4714.34   1803.81 o   0.56769
 -10   1   3    27233.95    22358.40   2217.36 o   0.51846
  -9   1   3     3566.52    10253.83   1973.92 o   0.46943
  -8   1   3   367678.81   394189.81   8475.44 o   0.42065
  -7   1   3    60760.94    54481.79   6496.64 o   0.37223
  -6   1   3   107334.16   103289.17  12499.55 o   0.32433
  -5   1   3   342819.38   345220.16   5535.58 o   0.27722
  -4   1   3    97020.52   102451.30   6230.71 o   0.23138
  -3   1   3    82678.05    82693.52   5394.80 o   0.18775
  -2   1   3   294282.41   317910.84   5802.49 o   0.14828
  -1   1   3  2300992.25  2597397.75  29913.85 o   0.11726
   0   1   3     9366.70     8714.00   1023.62 o   0.10266
   1   1   3  1102495.00  1316072.63  27506.82 o   0.11114
   2   1   3    48926.51    48042.84   1428.38 o   0.13854
   3   1   3   335741.91   347869.66  13847.76 o   0.17623
   4   1   3   468855.97   457155.88  38409.83 o   0.21897
   5   1   3   120345.96   135622.77   3904.82 o   0.26432
   6   1   3     1299.64     1349.19   1272.93 o   0.31114
   7   1   3   166646.61   151876.56  14703.22 o   0.35885
   8   1   3   180390.28   199028.77  16127.69 o   0.40714
  10   1   3    37185.11    29026.13   4371.17 o   0.50481
  11   1   3     1255.21     3110.95   4653.72 o   0.55398
 -11   2   3    94772.64    93891.77  10086.65 o   0.57769
 -10   2   3      724.35     5323.43   1868.33 o   0.52853
  -9   2   3   111269.14   110917.95   4023.12 o   0.47958
  -8   2   3    31943.63    41120.91   2455.91 o   0.43089
  -7   2   3   105237.77    95938.05  20344.39 o   0.38257
  -6   2   3    80395.36    77573.45   2853.83 o   0.33479
  -5   2   3   245598.09   240031.38   4929.43 o   0.28781
  -4   2   3   645987.31   619767.31  29120.96 o   0.24210
  -3   2   3   270535.63   274418.06   5079.01 o   0.19852
  -2   2   3    11559.55    11266.70    912.17 o   0.15886
  -1   2   3  1192711.88  1223775.50  19279.71 o   0.12684
   0   2   3   662630.19   580101.13   9535.24 o   0.10938
   1   2   3  1309749.38  1326336.25  18973.70 o   0.11343
   2   2   3    66730.43    47856.10   1414.69 o   0.13709
   3   2   3    45353.31    29900.16   1595.56 o   0.17248
   4   2   3   578786.13   584700.06  12176.91 o   0.21384
   5   2   3  1472203.88  1484822.88  22592.06 o   0.25833
   6   2   3    30261.18    24956.07   2051.16 o   0.30457
   7   2   3    94200.03    66382.02   3358.31 o   0.35188
   8   2   3   135406.92   155276.92   6862.28 o   0.39987
   9   2   3   216480.77   234900.53   6829.04 o   0.44834
  10   2   3     1182.03     3418.92   3077.71 o   0.49713
  11   2   3   116838.70   124114.56   9820.72 o   0.54617
 -11   3   3     2989.64    13153.61   7503.64 o   0.59049
 -10   3   3    34603.91    36753.65   2628.96 o   0.54165
  -9   3   3    14924.86    13689.37   5527.76 o   0.49308
  -8   3   3   309565.13   323684.97  21693.58 o   0.44484
  -7   3   3   205386.69   185836.05   5133.76 o   0.39708
  -6   3   3    21314.97    30631.46   2032.58 o   0.34998
  -5   3   3    83058.91    97092.67   5394.80 o   0.30384
  -4   3   3    61655.89    66678.26   4083.74 o   0.25920
  -3   3   3   560314.75   609282.69  10515.85 o   0.21696
  -2   3   3   279583.84   249182.38   6743.99 o   0.17885
  -1   3   3   167409.80   154335.41   4597.02 o   0.14808
   0   3   3    16975.34     5661.70    966.92 o   0.12997
   1   3   3   541710.00   665339.56   8744.30 o   0.12993
   2   3   3   320037.13   326500.66   3807.06 o   0.14798
   3   3   3     7553.51     1727.55   1092.06 o   0.17872
   4   3   3    31103.54    30591.38   5547.32 o   0.21681
   5   3   3   272438.53   261453.16  11246.17 o   0.25904
   6   3   3   451266.81   450399.16   7953.37 o   0.30368
   7   3   3      675.86     3189.17   2336.64 o   0.34981
   8   3   3   230765.41   221510.33  11473.97 o   0.39691
   9   3   3   144177.72   143961.33   5019.37 o   0.44467
  10   3   3    25412.60    39626.05  14550.70 o   0.49290
  11   3   3    20166.26    16905.92   2990.70 o   0.54148
  12   3   3    84262.99    86963.99   6762.56 o   0.59031
 -10   4   3    37531.66    55472.18  12651.08 o   0.55761
  -9   4   3       91.58     2909.55   3438.48 o   0.50966
  -8   4   3    75626.94    65472.78   4502.18 o   0.46218
  -7   4   3   181677.48   184354.86   8757.01 o   0.41531
  -6   4   3   546842.50   537273.19  11028.15 o   0.36930
  -5   4   3    14368.52    16566.66   3988.90 o   0.32451
  -4   4   3   489141.41   519581.25  19661.00 o   0.28153
  -3   4   3   131873.86   124712.91   3514.73 o   0.24132
  -2   4   3   106108.30    91480.84   2762.90 o   0.20552
  -1   4   3   200991.31   177960.86   3825.63 o   0.17682
   0   4   3  1611811.75  1655196.13  24580.65 o   0.15912
   1   4   3   178616.30   223174.34   2659.27 o   0.15620
   2   4   3     3025.57     8661.20    930.74 o   0.16883
   3   4   3   146178.77   158889.42   4901.07 o   0.19400
   4   4   3    22164.16    27876.38   1748.08 o   0.22758
   5   4   3     1507.23     5042.84   1046.11 o   0.26641
   6   4   3   110190.25   116311.77   5148.42 o   0.30851
   7   4   3    82003.16    83831.52   2614.30 o   0.35272
   8   4   3    17302.44    25430.25   6135.87 o   0.39833
   9   4   3    79762.56    82448.12  17571.71 o   0.44492
  10   4   3    89376.24    88321.00  10580.37 o   0.49220
  11   4   3    15791.71    16841.39   6667.73 o   0.54000
  12   4   3    32184.44    20059.89   3761.11 o   0.58818
 -10   5   3    57130.48    57315.09   4748.56 o   0.57618
  -9   5   3    79864.91    70954.59  12157.36 o   0.52905
  -8   5   3    52875.45    42796.64   2710.11 o   0.48252
  -7   5   3   255760.91   273047.38  10638.06 o   0.43680
  -6   5   3   347961.66   368434.00   8214.41 o   0.39215
  -5   5   3   219130.30   222652.25   6420.38 o   0.34899
  -4   5   3    75350.44    73180.77   2355.21 o   0.30795
  -3   5   3   399053.50   395722.78   6218.98 o   0.27000
  -2   5   3    67019.89    79705.75  10771.02 o   0.23663
  -1   5   3    42013.61    45246.70   1311.06 o   0.21002
   0   5   3   496360.41   577797.75   8871.40 o   0.19300
   1   5   3   240270.22   296458.72   5006.66 o   0.18820
   2   5   3    79459.28    99715.78   1178.10 o   0.19650
   3   5   3   264738.41   261415.98   5015.46 o   0.21640
   4   5   3   191628.09   187677.97  10201.04 o   0.24510
   5   5   3     5591.51     2503.82    698.06 o   0.27990
   6   5   3   178235.33   178545.53   4232.35 o   0.31881
   7   5   3    68728.75    67319.61   5414.35 o   0.36050
   8   5   3      443.35     1079.35   1022.65 o   0.40411
   9   5   3    59002.19    51792.21   2929.11 o   0.44909
  10   5   3    23043.14    28748.47   3514.73 o   0.49505
  11   5   3    57995.54    72071.10   5471.06 o   0.54176
  12   5   3      796.66     2393.34   4939.20 o   0.58902
  -9   6   3      249.89     2362.06   2351.30 o   0.55093
  -8   6   3     2574.47     2263.31   1557.43 o   0.50552
  -7   6   3     1092.48     2671.00    971.81 o   0.46109
  -6   6   3   143033.53   137215.39  12822.18 o   0.41795
  -5   6   3    17699.27    25086.10   1899.62 o   0.37654
  -4   6   3      505.23     1706.04   1050.02 o   0.33751
  -3   6   3    62872.49    64917.47   4141.42 o   0.30177
  -2   6   3   539802.50   520996.94  12479.99 o   0.27064
  -1   6   3   265193.84   254134.33   4558.89 o   0.24587
   0   6   3    66587.52    66011.48   1918.19 o   0.22953
   1   6   3   569702.13   573685.63  10751.47 o   0.22347
   2   6   3   281495.84   314076.38   3922.42 o   0.22852
   3   6   3    78937.95    87574.06   2454.94 o   0.24398
   4   6   3   170735.02   167156.61   3836.39 o   0.26807
   5   6   3   357975.06   343152.38   5108.34 o   0.29869
   6   6   3    86919.02    77926.38   2298.51 o   0.33407
   7   6   3     2381.10      304.06   1410.78 o   0.37284
   8   6   3    23547.05    24495.59   3950.78 o   0.41406
   9   6   3    43788.88    36314.68   6990.36 o   0.45706
  10   6   3    64472.37    62225.93   3903.85 o   0.50139
  11   6   3     5465.60    13980.72   3001.46 o   0.54672
  12   6   3     4612.63     6230.71   2659.27 o   0.59283
  -9   7   3     6263.49     1097.93   3885.27 o   0.57504
  -8   7   3     8471.18     8757.99   1983.70 o   0.53083
  -7   7   3    14661.74     8211.47   3362.22 o   0.48777
  -6   7   3     2792.34     3392.52   2108.84 o   0.44619
  -5   7   3    13525.01    12854.44   2222.25 o   0.40654
  -4   7   3      140.86        0.00   2556.61 o   0.36945
  -3   7   3   154789.88   123594.46   3171.57 o   0.33576
  -2   7   3   104585.29    92997.22  13182.94 o   0.30660
  -1   7   3     7310.09    11605.95   2241.80 o   0.28337
   0   7   3     4819.31     3943.93    912.17 o   0.26761
   1   7   3    57827.39    47435.70   1545.70 o   0.26069
   2   7   3   730024.81   714146.00  11549.25 o   0.26331
   3   7   3   144748.88   151181.44   9270.29 o   0.27518
   4   7   3    23082.95    24038.04    523.05 o   0.29521
   5   7   3    13816.73    18375.36    654.06 o   0.32186
   6   7   3   244628.17   255367.14   5513.10 o   0.35365
   7   7   3   206400.95   179859.52   8700.31 o   0.38931
   8   7   3     4124.33     3205.79   2393.34 o   0.42789
   9   7   3    10147.17    17209.97   1958.28 o   0.46865
  10   7   3    59903.79    54670.48   3684.85 o   0.51109
  11   7   3   133888.05   117282.58   6154.45 o   0.55481
  -8   8   3    24358.22    24390.98   6915.08 o   0.55813
  -7   8   3    78501.89   106262.27  14665.09 o   0.51646
  -6   8   3    59369.29    60763.34   2226.16 o   0.47643
  -5   8   3    24622.97    17873.81   2621.14 o   0.43849
  -4   8   3    21762.27    24063.46   1222.09 o   0.40320
  -3   8   3    25006.74    32293.51   1881.04 o   0.37136
  -2   8   3    78306.88    66427.97   4635.15 o   0.34389
  -1   8   3   441871.25   421014.22   7267.04 o   0.32194
   0   8   3    74117.09    78243.15   2055.07 o   0.30668
   1   8   3   166418.14   154719.64   4844.37 o   0.29914
   2   8   3    82845.86    68913.21   3362.22 o   0.29990
   3   8   3    98011.05   103345.88   3495.18 o   0.30891
   4   8   3    55737.29    47713.36   4673.28 o   0.32548
   5   8   3     6269.15    20860.60  10618.50 o   0.34852
   6   8   3    25403.17    27813.81   3180.37 o   0.37687
   7   8   3     4028.94     7940.66    625.71 o   0.40941
   8   8   3   120883.44   123825.18  17970.60 o   0.44523
   9   8   3      311.80      949.32   1899.62 o   0.48360
  10   8   3    53611.02    53113.05   3837.37 o   0.52395
  11   8   3    49983.39    47528.58   3799.24 o   0.56588
  -8   9   3     3684.76     2528.26   3096.29 o   0.58714
  -7   9   3    64488.78    62769.53  18654.00 o   0.54686
  -6   9   3    14702.59     6116.32   5698.85 o   0.50833
  -5   9   3   122306.16   113961.44   3558.73 o   0.47198
  -4   9   3    43669.20    39703.29   2501.86 o   0.43836
  -3   9   3    75182.32    69485.16   8605.48 o   0.40814
  -2   9   3    73445.10    63576.10  12746.90 o   0.38213
  -1   9   3   110352.70   102146.27   3751.33 o   0.36123
   0   9   3   185455.27   155999.42   7731.44 o   0.34639
   1   9   3     4185.92     1926.02    398.89 o   0.33839
   2   9   3   487755.06   452101.28   6849.58 o   0.33772
   3   9   3    58302.63    45554.66   2678.82 o   0.34442
   4   9   3    11092.45    14588.83   2659.27 o   0.35808
   5   9   3    32270.09    43558.25   3444.34 o   0.37795
   6   9   3    51124.95    61423.27   4309.58 o   0.40311
   7   9   3    13960.64     7897.64   8434.38 o   0.43263
   8   9   3      400.47     1247.51   2041.38 o   0.46569
   9   9   3      233.38      304.06    759.65 o   0.50159
  10   9   3     7400.73     9878.40   1899.62 o   0.53977
  11   9   3     2424.17     8244.71   6116.32 o   0.57976
  -7  10   3      391.73     5305.83   6230.71 o   0.57868
  -6  10   3    15274.52    18907.21   3716.13 o   0.54157
  -5  10   3    59664.49    59791.53  11853.30 o   0.50671
  -4  10   3    38434.61    33408.05   8168.46 o   0.47459
  -3  10   3    46266.15    66026.14   5793.69 o   0.44581
  -2  10   3    16764.66     9552.84   6819.27 o   0.42105
  -1  10   3   268154.78   239275.64  12499.55 o   0.40105
   0  10   3    34050.23    34660.45   1919.17 o   0.38655
   1  10   3      597.22      417.47    805.60 o   0.37820
   2  10   3    79502.23    77329.02   7921.10 o   0.37639
   3  10   3   241626.52   208971.69   4550.09 o   0.38122
   4  10   3   152365.31   151285.08   9991.82 o   0.39245
   5  10   3   289149.56   289585.69  10278.27 o   0.40954
   6  10   3   205219.00   234242.55  11853.30 o   0.43181
   7  10   3     1114.97     3395.46   2298.51 o   0.45850
   8  10   3     7552.86     9978.13   2935.95 o   0.48889
   9  10   3    77807.59    76174.40   7066.62 o   0.52233
  10  10   3    13267.48     6952.23   4141.42 o   0.55827
  -6  11   3     3539.15      151.54   3915.58 o   0.57594
  -5  11   3     1676.56     4971.47   5983.36 o   0.54245
  -4  11   3    16436.24    23533.56  10676.19 o   0.51169
  -3  11   3     9832.68     5849.42   2469.60 o   0.48417
  -2  11   3     9223.41     6896.50   1728.53 o   0.46048
  -1  11   3     4310.38     8435.36   2051.16 o   0.44124
   0  11   3    27031.64    25876.06   4331.09 o   0.42704
   1  11   3      746.21     1918.19   1074.46 o   0.41840
   2  11   3   287820.31   273120.72   4943.11 o   0.41567
   3  11   3   144632.30   125194.90   6306.97 o   0.41897
   4  11   3   104805.34   139443.50  21598.75 o   0.42814
   6  11   3   123075.72   112037.38   9346.55 o   0.46253
   7  11   3   149255.83   140136.69   7744.15 o   0.48660
   8  11   3    20507.10    22338.84   6629.60 o   0.51445
   9  11   3     2143.31       38.13   2529.24 o   0.54549
  10  11   3    21465.40    10942.11   6496.64 o   0.57922
  -5  12   3    27414.76    32183.03  12955.14 o   0.57901
  -4  12   3    42444.54    43558.25   6819.27 o   0.54946
  -3  12   3     4232.63        0.00   3799.24 o   0.52306
  -2  12   3    15670.33    14407.96  10011.37 o   0.50031
  -1  12   3    39654.84    41828.75  19338.37 o   0.48171
   0  12   3     1308.79     2915.42   4027.03 o   0.46776
   1  12   3      452.20     3548.95   5015.46 o   0.45890
   2  12   3    13600.14    13368.70    891.64 o   0.45541
   3  12   3   249478.94   254106.91   4640.03 o   0.45742
   4  12   3    76811.98    62998.30   3897.98 o   0.46487
   5  12   3     2649.20     7541.77   2655.36 o   0.47748
   6  12   3    40151.16    37307.99   3722.98 o   0.49488
   7  12   3   173471.63   198737.41  13448.87 o   0.51657
   8  12   3    84548.88    77656.55   9004.37 o   0.54204
   9  12   3     9680.86    23845.44   9820.72 o   0.57079
  -4  13   3    83358.28    62494.79  14284.78 o   0.58779
  -3  13   3      108.55      151.54   3381.77 o   0.56238
  -2  13   3    79274.51    80759.68   8605.48 o   0.54044
  -1  13   3    69456.63    57934.93  14076.53 o   0.52239
   0  13   3    53295.84    53457.19   3436.52 o   0.50867
   1  13   3    61859.31    55297.17   3425.77 o   0.49962
   2  13   3    21114.45    22643.88   3001.46 o   0.49550
   3  13   3    39317.34    47436.68   2212.47 o   0.49643
   4  13   3    74906.57    84046.62  17381.06 o   0.50239
   5  13   3    26290.60    35987.16   5223.71 o   0.51320
   6  13   3     9290.67    10523.67   3418.92 o   0.52856
   7  13   3    95667.42   104174.94   6041.04 o   0.54809
   8  13   3     1462.54        0.00   3799.24 o   0.57136
  -2  14   3     3073.26     4369.22   6838.82 o   0.58081
  -1  14   3    60938.30    55050.79   5394.80 o   0.56325
   1  14   3    44669.61    47300.79   3495.18 o   0.54051
   2  14   3    10670.06     2697.40   1519.30 o   0.53585
   3  14   3     4884.78     2203.67   1139.97 o   0.53587
   4  14   3   105706.68   110557.19   9687.76 o   0.54055
   5  14   3   119705.84   104517.12  11055.52 o   0.54978
   6  14   3    40975.68    56038.25   4216.70 o   0.56334
   7  14   3     1606.20     1519.30   1899.62 o   0.58092
   0  15   3     4372.68        0.00   2659.27 o   0.59087
   1  15   3     7113.65        0.00   4179.55 o   0.58153
   2  15   3    12453.97    15273.20   3077.71 o   0.57642
   3  15   3    10523.61      151.54   4597.02 o   0.57564
   4  15   3      663.99     1405.89   4558.89 o   0.57921
   5  15   3    99731.66    76629.99   9459.96 o   0.58706
  -5 -12   4     6005.97    10106.20   4635.15 o   0.58519
  -4 -12   4    15981.84    14486.18   8035.49 o   0.57537
  -3 -12   4      680.67     5524.83   1545.70 o   0.56981
  -2 -12   4      759.18     9421.83   3039.58 o   0.56864
  -1 -12   4    18685.23    10485.54   3077.71 o   0.57187
   0 -12   4   149017.58   157022.06  15082.56 o   0.57943
   1 -12   4   125875.54   164088.67   9574.35 o   0.59117
  -7 -11   4    45348.64    53987.09   5356.67 o   0.58423
  -6 -11   4     9786.87     7446.93   3001.46 o   0.56477
  -5 -11   4    16289.45    19054.84   3091.40 o   0.54922
  -4 -11   4     1821.93     1699.20   2321.97 o   0.53790
  -3 -11   4    37436.96    37939.57   4083.74 o   0.53109
  -2 -11   4     4424.65    12314.77   9631.05 o   0.52896
  -1 -11   4    22395.09    18156.36   2298.51 o   0.53158
   0 -11   4     6991.51     6800.69   2317.08 o   0.53887
   1 -11   4     1113.47     6071.35   3970.33 o   0.55064
   2 -11   4    10398.13    10473.81   8814.70 o   0.56661
   3 -11   4    16019.41    10287.07   3722.98 o   0.58645
  -8 -10   4    32213.16    23099.47   4103.29 o   0.57804
  -7 -10   4    11953.44    18730.26   3837.37 o   0.55302
  -6 -10   4    45522.47    44337.46   4179.55 o   0.53157
  -5 -10   4    11578.01     9533.29   1361.90 o   0.51413
  -4 -10   4    66258.31    74100.74   4065.16 o   0.50111
  -3 -10   4    12014.86    10994.91   5205.13 o   0.49287
  -2 -10   4    17612.06    17603.00   1903.53 o   0.48965
  -1 -10   4     3431.07     6798.74   2089.29 o   0.49155
   0 -10   4    28173.18    28433.65   2301.44 o   0.49851
   1 -10   4   154907.52   143643.61   9459.96 o   0.51032
   2 -10   4     5811.13     2059.96   2602.56 o   0.52665
   3 -10   4     7103.18     4198.13   2148.92 o   0.54711
   4 -10   4    25685.46    42195.38  19793.96 o   0.57124
  -9  -9   4     1876.82     6762.56   3837.37 o   0.58076
  -8  -9   4    25127.23    22225.44   3875.49 o   0.55051
  -7  -9   4     3035.37        0.00   1937.75 o   0.52331
  -6  -9   4      199.03     1826.29   4425.92 o   0.49967
  -5  -9   4       88.68     1428.38   1367.76 o   0.48013
  -4  -9   4    41692.79    35791.62   5223.71 o   0.46518
  -3  -9   4    40846.95    35830.73   8851.85 o   0.45530
  -2  -9   4   105610.78    97211.95   5223.71 o   0.45080
  -1  -9   4    19439.73    19366.72   3418.92 o   0.45185
   0  -9   4    45169.69    35917.74   5072.17 o   0.45842
   1  -9   4   198965.58   193583.11  19262.11 o   0.47026
   2  -9   4   109822.05   111946.46   4922.58 o   0.48700
   3  -9   4     7728.81    15680.89   3355.37 o   0.50816
   4  -9   4   131855.45   155082.38  12632.51 o   0.53320
   5  -9   4   101157.44   102103.25  21294.69 o   0.56161
   6  -9   4     9199.67     6579.74   3092.38 o   0.59290
 -10  -8   4    19435.74    36586.47   7181.01 o   0.59228
  -9  -8   4    19435.36    21349.44   5243.26 o   0.55734
  -8  -8   4    68790.33    74143.77   3229.25 o   0.52487
  -7  -8   4    28451.94    39561.53   6534.76 o   0.49535
  -6  -8   4      471.60     5309.74   3590.01 o   0.46934
  -5  -8   4    42611.34    30165.12   4274.39 o   0.44746
  -4  -8   4    91034.54    95620.30   2849.92 o   0.43032
  -3  -8   4     2962.86     4910.85   1861.49 o   0.41853
  -2  -8   4    11865.14    10636.10   1342.34 o   0.41253
  -1  -8   4      105.58     2235.94   1881.04 o   0.41257
   0  -8   4    42317.66    41642.01   2101.02 o   0.41867
   1  -8   4   168545.25   141538.66  10372.13 o   0.43055
   2  -8   4    24522.02    24481.90   2017.92 o   0.44776
   3  -8   4    40672.18    40362.24   4046.59 o   0.46971
   4  -8   4     8002.51     9760.11   2659.27 o   0.49577
   5  -8   4   300566.94   295965.97  29044.70 o   0.52534
   6  -8   4   130775.09   121494.41  18255.11 o   0.55785
   7  -8   4       85.81      114.39   3900.91 o   0.59283
 -10  -7   4    46964.64    49096.77   3588.06 o   0.57319
  -9  -7   4    22480.32    24343.07   2409.96 o   0.53616
  -8  -7   4    52148.35    57943.73   9973.24 o   0.50141
  -7  -7   4   331051.88   320339.34  33015.03 o   0.46946
  -6  -7   4    69575.23    91713.52   3077.71 o   0.44090
  -5  -7   4    78387.80    66318.48   2811.79 o   0.41643
  -4  -7   4    94490.39    80403.80   2095.15 o   0.39682
  -3  -7   4   151811.33   147262.92   6363.67 o   0.38280
  -2  -7   4    57893.14    56613.12   6933.65 o   0.37502
  -1  -7   4   131156.27   127222.59   5243.26 o   0.37385
   0  -7   4    64276.75    58303.52   8396.25 o   0.37937
   1  -7   4    10425.14     9918.49   1186.89 o   0.39128
   2  -7   4   119932.74   115021.24  18901.35 o   0.40902
   3  -7   4    28703.83    37788.03  12442.84 o   0.43189
   4  -7   4     1901.34      700.99   1329.64 o   0.45911
   5  -7   4    15761.20     8172.37   8414.83 o   0.48996
   6  -7   4    49237.06    41817.99  18349.94 o   0.52380
   7  -7   4    96025.16    97611.81  17970.60 o   0.56009
 -10  -6   4   231834.59   217215.41  10372.13 o   0.55660
  -9  -6   4    79535.17    75072.56  12879.86 o   0.51751
  -8  -6   4    20745.12    21368.02   2122.53 o   0.48047
  -7  -6   4    65595.55    67649.09   5736.98 o   0.44599
  -6  -6   4   495014.00   475609.44  14892.89 o   0.41473
  -5  -6   4   203875.75   180593.73   3400.35 o   0.38744
  -4  -6   4   162285.58   146194.34   2682.73 o   0.36503
  -3  -6   4   161113.36   155914.36   5604.02 o   0.34844
  -2  -6   4   166507.84   165263.84   2898.80 o   0.33853
  -1  -6   4   127860.55   115847.38   4615.59 o   0.33588
   0  -6   4   136250.31   128761.44   7427.38 o   0.34067
   1  -6   4   242812.77   220897.34  21655.45 o   0.35260
   2  -6   4    84141.80    77492.30  13240.62 o   0.37097
   3  -6   4    18981.20    17754.54   1979.79 o   0.39488
   4  -6   4    47907.72    49984.50   8814.70 o   0.42341
   5  -6   4     1646.25     1405.89   4558.89 o   0.45568
   6  -6   4    47101.67    48893.41   6648.17 o   0.49096
   7  -6   4     2251.24     6476.10   2699.35 o   0.52864
   8  -6   4     3064.17     2285.80   3996.73 o   0.56825
 -11  -5   4     2593.29       76.26   2028.67 o   0.58522
 -10  -5   4     5678.76    15994.73   4939.20 o   0.54273
  -9  -5   4   231976.47   233832.91   9915.56 o   0.50165
  -8  -5   4    46860.54    37577.83   2502.84 o   0.46237
  -7  -5   4     2754.44     5557.09   1159.52 o   0.42536
  -6  -5   4   322891.31   300429.06   5251.08 o   0.39129
  -5  -5   4   111634.52   106815.64   2540.97 o   0.36098
  -4  -5   4    26148.44    26555.55   1177.12 o   0.33546
  -3  -5   4   192546.09   194196.09   3405.23 o   0.31589
  -2  -5   4   344007.56   370921.19   7807.69 o   0.30342
  -1  -5   4    72425.80    77785.59   2055.07 o   0.29895
   0  -5   4    13172.20    11021.30   1804.78 o   0.30282
   1  -5   4    35462.88    30261.90   3722.98 o   0.31473
   2  -5   4   272903.28   251473.08   8947.66 o   0.33382
   3  -5   4   251698.75   249199.00  20136.15 o   0.35894
   4  -5   4    26116.55    34462.96  13962.14 o   0.38894
   5  -5   4     6986.03      874.04   1358.97 o   0.42276
   6  -5   4    13101.17     6800.69   5281.39 o   0.45958
   7  -5   4    63567.37    59737.76   7826.27 o   0.49872
   8  -5   4     4123.82     7170.25   4292.96 o   0.53968
   9  -5   4    23661.49    23246.13   5348.85 o   0.58208
 -11  -4   4    11397.17    11118.10  12328.45 o   0.57590
 -10  -4   4    79106.10    90412.23   5877.77 o   0.53181
  -9  -4   4    44126.00    34183.35   3452.16 o   0.48888
  -8  -4   4      644.82     2068.76   1216.22 o   0.44746
  -7  -4   4    12834.36    14074.58   2355.21 o   0.40799
  -6  -4   4   124618.32   118466.56   4711.40 o   0.37111
  -5  -4   4   196710.98   173796.00   5414.35 o   0.33765
  -4  -4   4     5066.53     3749.37   2545.86 o   0.30875
  -3  -4   4     8394.31     5727.21    987.45 o   0.28577
  -2  -4   4   135806.22   122705.75   2774.64 o   0.27024
  -1  -4   4     1319.61     1289.55    638.42 o   0.26348
   0  -4   4     8157.71    14484.22   1329.64 o   0.26616
   1  -4   4   133003.31   142851.67  11093.65 o   0.27800
   2  -4   4   244222.02   227689.25   5722.32 o   0.29791
   3  -4   4    17229.07    14499.86   2070.71 o   0.32442
   4  -4   4   117052.17   102390.69   4919.65 o   0.35604
   5  -4   4     4521.93     3929.27   2260.38 o   0.39155
   6  -4   4    86643.41    76289.76   8377.68 o   0.42998
   7  -4   4    66278.73    77886.30  19318.81 o   0.47062
   8  -4   4    51881.82    25610.14   4041.70 o   0.51293
   9  -4   4     3691.41     3254.67   3900.91 o   0.55655
 -11  -3   4    10228.37     8236.89  10447.41 o   0.56950
 -10  -3   4     4947.08     3560.68   3305.51 o   0.52400
  -9  -3   4    15798.18    18639.33   2486.22 o   0.47943
  -8  -3   4     7155.58     7804.76   2260.38 o   0.43607
  -7  -3   4    96322.55    84139.49   2876.31 o   0.39431
  -6  -3   4    37731.56    26591.72   1271.95 o   0.35473
  -5  -3   4    65870.61    56251.38   1864.42 o   0.31814
  -4  -3   4   161157.66   138086.50   3457.05 o   0.28568
  -3  -3   4    34206.27    27236.99   1088.15 o   0.25893
  -2  -3   4   390676.56   382231.88   5807.38 o   0.23979
  -1  -3   4   207354.61   203230.78  11739.89 o   0.23017
   0  -3   4     3488.62     1877.13    632.55 o   0.23127
   1  -3   4    84186.80    92193.57   5983.36 o   0.24293
   2  -3   4   764780.19   775341.38  53739.73 o   0.26377
   3  -3   4     1390.21     2755.08    953.23 o   0.29182
   4  -3   4     3289.57     3324.09   1081.31 o   0.32521
   5  -3   4     2482.15     3570.46   2754.10 o   0.36249
   6  -3   4     2140.38     2413.87   3029.81 o   0.40256
   7  -3   4    85755.04    62563.23  11967.69 o   0.44468
   8  -3   4     3387.86        0.00   3675.07 o   0.48832
   9  -3   4     5232.42     6980.58   3352.44 o   0.53309
  10  -3   4    10376.37    16821.84   4121.87 o   0.57875
 -11  -2   4      807.98     6704.88   4939.20 o   0.56613
 -10  -2   4    15844.13    15378.79   2803.97 o   0.51946
  -9  -2   4     1353.53     4886.41   7009.91 o   0.47350
  -8  -2   4   115847.98   118703.16   5509.19 o   0.42848
  -7  -2   4    88063.32    87721.68   2955.50 o   0.38472
  -6  -2   4    12639.11    12077.19   2925.20 o   0.34271
  -5  -2   4   278834.50   249826.66   4201.06 o   0.30317
  -4  -2   4    59579.36    58552.81   1577.96 o   0.26722
  -3  -2   4    18252.40    15025.85   2715.97 o   0.23648
  -2  -2   4   121022.16   104450.63   2239.85 o   0.21323
  -1  -2   4  1025966.00  1042689.94  13299.28 o   0.20009
   0  -2   4   166722.20   212999.69  12385.16 o   0.19907
   1  -2   4    21797.31     8081.44   3267.38 o   0.21036
   2  -2   4   713656.13   744896.75  11377.18 o   0.23215
   3  -2   4   499405.63   507855.03  10543.22 o   0.26185
   4  -2   4    54021.03    48114.21   4844.37 o   0.29709
   5  -2   4    10284.04    11197.29   4957.78 o   0.33613
   7  -2   4     3726.36    12627.62   5527.76 o   0.42131
   8  -2   4   115993.10    87828.25   6955.16 o   0.46616
   9  -2   4    27309.26    20493.00   3897.00 o   0.51199
  10  -2   4     4418.50     5308.76   2366.95 o   0.55855
 -11  -1   4    73333.34    56399.98  13164.36 o   0.56584
 -10  -1   4    31785.67    32226.05   9270.29 o   0.51827
  -9  -1   4   160864.50   197009.84   7054.89 o   0.47122
  -8  -1   4     7859.61    14773.61   2547.82 o   0.42489
  -7  -1   4     4695.73     9130.49   1530.06 o   0.37952
  -6  -1   4    13408.10    11837.66   1315.95 o   0.33551
  -5  -1   4    32982.13    29891.37   1557.43 o   0.29346
  -4  -1   4   416822.47   381290.38   8833.27 o   0.25436
  -3  -1   4    55637.87    57091.20   1715.82 o   0.21978
  -2  -1   4     5514.62     1636.62    620.82 o   0.19219
  -1  -1   4   680036.63   656388.94  10960.69 o   0.17491
   0  -1   4   483588.56   433017.13  18274.66 o   0.17110
   1  -1   4   492066.94   505482.22  13145.79 o   0.18162
   2  -1   4     1105.62     2405.07   1178.10 o   0.20425
   3  -1   4   313580.63   279567.47   9516.67 o   0.23554
   4  -1   4   492120.81   489623.44  13714.79 o   0.27251
   5  -1   4    91448.98    84751.52   5547.32 o   0.31317
   6  -1   4    55775.05    52302.56   4289.05 o   0.35624
   7  -1   4   182009.16   148349.13  12309.88 o   0.40096
   8  -1   4   117873.91   108219.57  30830.91 o   0.44683
   9  -1   4     2853.25     3644.76   3077.71 o   0.49353
  10  -1   4     5429.82     1237.73   2178.25 o   0.54084
  11  -1   4    18145.92    24850.49   3963.49 o   0.58862
 -11   0   4     7234.22     6396.91   7997.36 o   0.56864
 -10   0   4   103225.60    95166.67   4883.48 o   0.52045
  -9   0   4    76189.08    54456.37   7199.58 o   0.47266
  -8   0   4    32046.21    25180.94   2227.14 o   0.42541
  -7   0   4    77444.30    85171.91   8491.09 o   0.37890
  -6   0   4    72128.72    68195.61   2015.96 o   0.33344
  -5   0   4    95369.92    92799.72   3780.66 o   0.28953
  -4   0   4    15199.78    15629.08    791.91 o   0.24798
  -3   0   4   235492.23   253268.06   4244.08 o   0.21021
  -2   0   4      236.72      367.60    340.23 o   0.17863
  -1   0   4  1046245.88  1197771.25  24942.39 o   0.15701
   0   0   4  2685636.25  2770608.25  36938.43 o   0.14975
   1   0   4   206023.17   208921.83   3834.43 o   0.15881
   2   0   4    90724.70   106730.58   3084.56 o   0.18178
   3   0   4    63777.50    57030.59   4312.51 o   0.21422
   4   0   4   515997.94   510909.28  18141.70 o   0.25252
   5   0   4   131650.64   140870.91  14570.26 o   0.29439
   6   0   4     5984.36     8076.55   6401.80 o   0.33851
   7   0   4    36838.32    29214.81   3981.08 o   0.38411
   8   0   4    79605.22   112215.32  32692.40 o   0.43071
   9   0   4     6929.33     8405.05   3647.70 o   0.47803
  10   0   4     1650.49     5371.33   7674.73 o   0.52587
  11   0   4    18340.42    29735.92  18065.44 o   0.57410
 -11   1   4    35435.18    36229.62   4096.45 o   0.57448
 -10   1   4     5276.73     1664.00   2606.48 o   0.52596
  -9   1   4    94992.45    90135.56   6915.08 o   0.47776
  -8   1   4   269202.53   253186.91   8757.01 o   0.43002
  -7   1   4    44972.22    46171.57   7712.86 o   0.38288
  -6   1   4    36979.41    31674.64   3210.68 o   0.33660
  -5   1   4   117701.65   108404.36   3159.84 o   0.29160
  -4   1   4   306173.41   291369.94   7408.80 o   0.24857
  -3   1   4    19708.34    16775.89   2715.97 o   0.20874
  -2   1   4     2176.86     1356.03   1063.71 o   0.17430
  -1   1   4   297166.50   303492.09   4432.77 o   0.14904
   0   1   4   344161.84   370683.66   5086.83 o   0.13811
   1   1   4  1055396.50  1096708.25  17314.58 o   0.14477
   2   1   4    49802.75    67431.07   7826.27 o   0.16694
   3   1   4   327336.16   299271.50   5545.36 o   0.19951
   4   1   4   154646.73   149547.75  15899.89 o   0.23826
   5   1   4     3946.49     7510.48   1842.91 o   0.28063
   6   1   4      118.53      304.06   1519.30 o   0.32522
   7   1   4     6715.52     3183.30   1726.57 o   0.37122
   8   1   4     6679.13     7500.71   3495.18 o   0.41817
   9   1   4     1654.39     5644.10   4882.50 o   0.46579
  10   1   4    23970.84    27473.58   6952.23 o   0.51388
  11   1   4    10364.19    16175.59   6021.49 o   0.56233
 -11   2   4    54804.54    65079.76   8111.75 o   0.58327
 -10   2   4     5450.10    11927.61   3488.34 o   0.53469
  -9   2   4    10251.56    10200.06   2513.60 o   0.48643
  -8   2   4    56109.66    59544.17   4324.25 o   0.43859
  -7   2   4   154861.50   151693.77  14151.81 o   0.39131
  -6   2   4    41879.17    39235.96   3029.81 o   0.34485
  -5   2   4    81089.10    55399.82   1980.77 o   0.29957
  -4   2   4    12709.22    17053.54   2260.38 o   0.25610
  -3   2   4   352061.72   373568.78  10865.85 o   0.21554
  -2   2   4    14665.33    13358.92   3400.35 o   0.17987
  -1   2   4   322666.19   321728.63   7370.67 o   0.15257
   0   2   4   246345.02   247445.09   9896.98 o   0.13865
   1   2   4   268251.19   275374.25   4892.27 o   0.14212
   2   2   4     1084.04       84.08    638.42 o   0.16185
   3   2   4   306548.50   281626.44  11549.25 o   0.19293
   4   2   4   283959.88   286754.34  15007.28 o   0.23081
   5   2   4   107458.79   120154.03   4083.74 o   0.27267
   6   2   4   178621.63   161128.30   8452.96 o   0.31694
   7   2   4   161243.61   132892.13  22092.47 o   0.36273
   8   2   4    57467.79    49067.44   3533.31 o   0.40955
   9   2   4    18030.26    18116.28   3704.40 o   0.45706
  10   2   4    26442.45    40060.14   9498.09 o   0.50508
  11   2   4     1942.13      417.47   2686.64 o   0.55348
 -10   3   4     7621.38     9117.78   3418.92 o   0.54650
  -9   3   4    94952.58    98752.77   5116.16 o   0.49847
  -8   3   4   156325.56   160396.97  21028.76 o   0.45089
  -7   3   4      728.05     2595.72   1729.50 o   0.40393
  -6   3   4      457.23        0.00   1082.28 o   0.35783
  -5   3   4    60298.75    54385.00   3894.07 o   0.31297
  -4   3   4    15223.55    17423.11   4198.13 o   0.26997
  -3   3   4   159191.86   186069.70   3265.43 o   0.22988
  -2   3   4    79887.16    79513.15   4520.76 o   0.19450
  -1   3   4    15576.43    27204.72   1101.84 o   0.16685
   0   3   4   199253.75   201816.09   3411.10 o   0.15125
   1   3   4  1701830.13  1817135.75  42437.84 o   0.15145
   2   3   4     4453.82     8480.33    537.72 o   0.16741
   3   3   4   146476.20   175304.55   6478.06 o   0.19529
   4   3   4   550993.94   604686.69  17191.40 o   0.23082
   5   3   4   789686.44   776848.00  26842.00 o   0.27100
   6   3   4    70751.05    56390.21   5489.63 o   0.31406
   7   3   4   352799.72   333165.47  26936.84 o   0.35895
   8   3   4   182623.64   200323.19  13714.79 o   0.40508
   9   3   4    86264.66    64110.89  11055.52 o   0.45205
  10   3   4     9427.45     4415.17   2457.87 o   0.49964
  11   3   4    72906.18   104281.51   7625.85 o   0.54769
 -10   4   4     5485.49     5059.46   3005.37 o   0.56119
  -9   4   4     8087.32     9304.51   3913.62 o   0.51364
  -8   4   4   192116.72   186905.61  10523.67 o   0.46664
  -7   4   4   177156.14   165604.08   9631.05 o   0.42035
  -6   4   4     6526.28    13048.02   5908.08 o   0.37505
  -5   4   4   538429.63   549267.31  11429.97 o   0.33115
  -4   4   4   143399.14   131927.16   3851.05 o   0.28928
  -3   4   4    81244.34    76876.36   3932.20 o   0.25046
  -2   4   4    46299.83    60978.43   1907.44 o   0.21635
  -1   4   4    48824.31    48832.80   1409.80 o   0.18949
   0   4   4    19655.85     7341.35    797.78 o   0.17329
   1   4   4   485207.38   457166.59   6715.63 o   0.17082
   2   4   4  1017989.88  1112818.38  14412.85 o   0.18264
   3   4   4   215778.44   207645.00   8680.76 o   0.20629
   4   4   4    86978.73    81759.84  12955.14 o   0.23829
   5   4   4   453094.19   397461.09   7267.04 o   0.27575
   6   4   4   187505.19   182180.53   3638.90 o   0.31672
   7   4   4   110870.66   109886.50   3720.04 o   0.36002
   8   4   4   147925.27   173643.48   5831.82 o   0.40490
   9   4   4   168407.50   172897.52  10447.41 o   0.45089
  10   4   4    25608.36    25068.51   5565.89 o   0.49768
  11   4   4     3490.11    10025.06   3492.25 o   0.54506
  12   4   4    17615.65    17058.43   3761.11 o   0.59289
 -10   5   4   144374.81   125289.73   7300.28 o   0.57854
  -9   5   4      996.56     4308.60   3590.01 o   0.53168
  -8   5   4   126501.41   131802.02  12309.88 o   0.48549
  -7   5   4   197004.97   188458.14  29672.37 o   0.44015
  -6   5   4   144843.02   124668.92  23669.46 o   0.39597
  -5   5   4     1057.20     3533.31   1616.09 o   0.35338
  -4   5   4   862162.88   842778.31  30659.82 o   0.31303
  -3   5   4   191570.33   216572.13  11283.32 o   0.27590
  -2   5   4   114927.22   108629.21   2982.88 o   0.24348
  -1   5   4   420208.44   428240.19   5465.19 o   0.21788
   0   5   4   518231.44   484519.88   6675.55 o   0.20170
   1   5   4   157031.83   178464.38   2323.93 o   0.19729
   2   5   4      887.74     2749.22    646.24 o   0.20540
   3   5   4   611421.81   649896.13   9026.85 o   0.22467
   4   5   4   202902.81   204698.25   4008.46 o   0.25257
   5   5   4   153277.88   143509.64   6553.34 o   0.28659
   6   5   4   572877.25   576891.44  14018.85 o   0.32481
   7   5   4    62165.29    59418.06   8054.07 o   0.36591
   8   5   4      590.73     1543.75   1139.97 o   0.40903
   9   5   4    73292.73    83946.90   5128.87 o   0.45360
  10   5   4   111679.97   100735.48  15045.41 o   0.49922
  11   5   4    17603.67    20510.60   4482.63 o   0.54563
  12   5   4    10688.30    25075.35   5660.73 o   0.59265
  -9   6   4    66327.02    65603.80   7237.71 o   0.55231
  -8   6   4     1198.84     7466.49   2022.80 o   0.50710
  -7   6   4   119056.88   136996.41  10447.41 o   0.46289
  -6   6   4   195442.98   200442.47   6214.09 o   0.42002
  -5   6   4      158.11     1445.00   2906.62 o   0.37893
  -4   6   4     1055.84     1975.88   1019.71 o   0.34028
  -3   6   4   308674.31   264933.66   8529.22 o   0.30498
  -2   6   4   351740.66   291109.88   7769.56 o   0.27434
  -1   6   4     7795.99     5484.74    537.72 o   0.25008
   0   6   4    27769.97    20225.12    919.99 o   0.23418
   1   6   4    33821.64    29655.75    859.37 o   0.22840
   2   6   4   630171.75   623724.88  11786.82 o   0.23350
   3   6   4     3386.02     4634.17   1007.00 o   0.24879
   4   6   4   171059.53   153484.84   2485.24 o   0.27258
   5   6   4    27681.24    23886.50   1424.47 o   0.30287
   6   6   4    28620.61    26560.44   3058.16 o   0.33791
   7   6   4    70206.10    93240.64   2930.09 o   0.37639
   8   6   4    19853.04    13213.25   4083.74 o   0.41734
   9   6   4   179781.22   214212.02   6240.48 o   0.46011
  10   6   4    43295.61    40096.31   3468.78 o   0.50424
  11   6   4      306.43       38.13   2697.40 o   0.54940
  -9   7   4     4942.01     8566.37   2773.66 o   0.57525
  -8   7   4     6569.40     1063.71   1899.62 o   0.53113
  -7   7   4    46271.59    46170.59  11587.38 o   0.48817
  -6   7   4   102427.89   121104.32   9707.31 o   0.44670
  -5   7   4    66848.66    73742.91   4065.16 o   0.40719
  -4   7   4     8538.79     8147.92   2906.62 o   0.37026
  -3   7   4    34153.11    30518.05   1253.38 o   0.33676
  -2   7   4   256521.53   245506.33  10714.32 o   0.30781
  -1   7   4    96958.11    95117.77   3722.98 o   0.28480
   0   7   4    37683.32    39996.59   1284.66 o   0.26926
   1   7   4   105925.59    91995.10   3191.12 o   0.26251
   2   7   4    48136.36    51323.91   2070.71 o   0.26524
   3   7   4    53758.01    47103.30   1223.07 o   0.27717
   4   7   4    22558.68    23956.89   1313.99 o   0.29718
   5   7   4    59902.60    53907.90   1806.74 o   0.32378
   6   7   4   309615.75   293369.28   7693.31 o   0.35549
   7   7   4     1058.72      380.31    744.99 o   0.39108
   8   7   4       80.33      384.23    977.67 o   0.42958
   9   7   4    86897.56    97470.06   3831.50 o   0.47027
  10   7   4    80503.52    90726.08   5736.98 o   0.51264
  11   7   4    50236.92    47072.01   4482.63 o   0.55630
  -8   8   4     1700.71     4966.58   5451.50 o   0.55727
  -7   8   4     6249.79     8373.77   4673.28 o   0.51560
  -6   8   4    25975.22    18065.44   3457.05 o   0.47558
  -5   8   4     1738.92     7792.05   2906.62 o   0.43763
  -4   8   4    33465.92    34497.18   9953.69 o   0.40237
  -3   8   4    41838.08    38715.84   5261.83 o   0.37054
  -2   8   4    51355.07    55024.40   2208.56 o   0.34311
  -1   8   4    41303.51    30111.34   3722.98 o   0.32122
   0   8   4   103131.02   106642.59   2524.35 o   0.30604
   1   8   4     6242.51     7408.80    632.55 o   0.29860
   2   8   4    44053.93    44586.77   1994.45 o   0.29948
   3   8   4    32876.32    39492.11   3362.22 o   0.30862
   4   8   4    11554.75    10186.37   1329.64 o   0.32531
   5   8   4     3455.39     7554.48    816.36 o   0.34847
   6   8   4    77938.63    67789.88   3761.11 o   0.37691
   7   8   4   185424.19   173577.97  14038.40 o   0.40954
   8   8   4     2628.26     8344.44   4957.78 o   0.44542
   9   8   4    56346.75    66530.63   3400.35 o   0.48385
  10   8   4   112576.39   128185.61   6306.97 o   0.52426
  11   8   4    97707.21    90307.63   5622.60 o   0.56622
  -8   9   4      504.95     5619.66   6135.87 o   0.58524
  -7   9   4    21547.99    22565.66  21123.60 o   0.54488
  -6   9   4    36702.10    73021.40  10865.85 o   0.50626
  -5   9   4    78984.45   106662.13  10751.47 o   0.46983
  -4   9   4    70644.38    61477.04   3381.77 o   0.43613
  -3   9   4    48519.38    41910.88   3134.42 o   0.40583
  -2   9   4    98664.80    85181.68   3950.78 o   0.37975
  -1   9   4   183531.64   166277.69   4857.08 o   0.35882
   0   9   4     3057.40     2008.14    912.17 o   0.34397
   1   9   4   734794.31   739693.44  11169.91 o   0.33602
   2   9   4   184067.05   186219.28   6116.32 o   0.33545
   3   9   4     2456.69     2709.13    804.62 o   0.34230
   4   9   4    53459.72    47452.32   1155.61 o   0.35615
   5   9   4    35420.98    45927.16   4464.05 o   0.37621
   6   9   4     5485.88     6728.34   5281.39 o   0.40156
   7   9   4    16804.69    19992.43   1386.34 o   0.43128
   8   9   4    50600.09    46689.74   1613.16 o   0.46451
   9   9   4     3208.64     6496.64   1444.02 o   0.50057
  10   9   4    50795.48    45058.98   3343.64 o   0.53888
  11   9   4    57749.67    46008.30   3761.11 o   0.57900
  -7  10   4    11968.41    15545.00   4835.57 o   0.57570
  -6  10   4     2176.51     6441.89   3237.07 o   0.53845
  -5  10   4    77956.71    97070.19  22472.79 o   0.50345
  -4  10   4    83200.59    96787.65   6478.06 o   0.47118
  -3  10   4    81403.48    84695.78  15063.98 o   0.44226
  -2  10   4   337034.84   321252.50   7109.64 o   0.41737
  -1  10   4   268987.63   255510.86   9953.69 o   0.39727
   0  10   4      271.59     3001.46   1074.46 o   0.38273
   1  10   4     4583.72     6732.25   2564.44 o   0.37438
   2  10   4   595893.00   584218.13   8947.66 o   0.37265
   3  10   4   227964.63   215340.23   7123.32 o   0.37762
   4  10   4    13708.28    15780.62   2355.21 o   0.38904
   5  10   4   239622.63   267047.38  13677.64 o   0.40637
   6  10   4    70795.98    73033.13   5186.55 o   0.42889
   7  10   4    13423.30    18822.16   5527.76 o   0.45583
   8  10   4     8408.02    11083.88   7161.45 o   0.48646
   9  10   4     4393.95     7712.86   3761.11 o   0.52012
  10  10   4     6785.40        0.00   4939.20 o   0.55627
  11  10   4    17950.43    18084.01   4862.94 o   0.59445
  -6  11   4     3320.02     6439.93   4540.31 o   0.57190
  -5  11   4    41889.18    35044.68   4939.20 o   0.53822
  -4  11   4    29228.85    34549.00  11113.21 o   0.50727
  -3  11   4      179.59     7253.35   5983.36 o   0.47957
  -2  11   4     5633.41      459.51   1195.69 o   0.45572
  -1  11   4   317052.81   302430.34   6744.96 o   0.43635
   0  11   4   179918.28   183323.41   7332.55 o   0.42207
   1  11   4    19498.02    22917.63   2279.93 o   0.41342
   2  11   4   130775.18   110892.53   4103.29 o   0.41074
   3  11   4    85363.16    80947.40   5908.08 o   0.41416
   4  11   4   174595.83   143116.63   9155.91 o   0.42352
   5  11   4     9030.02     5710.59   2925.20 o   0.43846
   6  11   4   108177.36   121010.46  22376.97 o   0.45841
   7  11   4     5544.08     7013.82   3223.39 o   0.48277
   8  11   4    57460.44    63547.75  18806.51 o   0.51089
   9  11   4     5708.54     6273.73   9250.74 o   0.54220
  10  11   4    22693.01    21010.19   6079.17 o   0.57618
  -5  12   4     5755.04     5469.10   3357.33 o   0.57394
  -4  12   4     2183.38     3205.79   4121.87 o   0.54418
  -3  12   4    11234.57    22067.05   3488.34 o   0.51758
  -2  12   4     8839.08     1125.30   2282.87 o   0.49464
  -1  12   4    13345.45    12722.46   3001.46 o   0.47589
   0  12   4    29057.79    22178.51   4236.26 o   0.46185
   1  12   4    48177.35    57213.41   3913.62 o   0.45295
   2  12   4    20647.82    17638.19   3742.53 o   0.44950
   3  12   4    71858.38    56351.10   2403.12 o   0.45162
   4  12   4     6383.25    27050.25   5775.11 o   0.45923
   5  12   4    12673.99     9574.35   4558.89 o   0.47207
   6  12   4     3684.42      134.92   2771.70 o   0.48973
   7  12   4    61242.57    65346.67   7902.53 o   0.51171
   9  12   4     2294.37     5987.27   3824.66 o   0.56652
  -4  13   4     6196.44     9221.41   9991.82 o   0.58176
  -3  13   4      111.47      913.15   2345.44 o   0.55614
  -2  13   4      123.07      904.35   2568.35 o   0.53400
  -1  13   4    17691.10    19442.98   3457.05 o   0.51580
   0  13   4    68905.63    72437.73   7674.73 o   0.50197
   1  13   4    21755.46    21085.47   2135.24 o   0.49287
   2  13   4     3227.95     6099.70   1723.64 o   0.48876
   3  13   4    28872.91    28322.20   1671.82 o   0.48978
   4  13   4    70163.69    68537.80   5356.67 o   0.49589
   5  13   4    36736.86    30760.52   9820.72 o   0.50691
   6  13   4   113737.80   140723.30  11246.17 o   0.52252
   7  13   4     1960.34     3950.78   3381.77 o   0.54234
   8  13   4     1387.41     8510.64   4939.20 o   0.56591
   9  13   4     3862.56    18873.97   3876.47 o   0.59279
  -2  14   4     1546.35     7028.49   3418.92 o   0.57372
  -1  14   4    36380.32    38447.96   4445.48 o   0.55600
   0  14   4    17363.42    11359.58   2583.01 o   0.54235
   1  14   4   109469.71   137721.81   8130.33 o   0.53308
   2  14   4    15732.44      797.78   5281.39 o   0.52843
   3  14   4    47048.86    42855.30   3039.58 o   0.52851
   4  14   4    61011.77    70171.48   9004.37 o   0.53332
   5  14   4    81207.02    88180.20   6002.91 o   0.54274
   6  14   4      479.64     4482.63   2659.27 o   0.55653
   7  14   4   111529.09   100717.90   6876.95 o   0.57438
   0  15   4    10411.38    14284.78   3837.37 o   0.58293
   1  15   4    31592.13    26366.86   3418.92 o   0.57353
   2  15   4    23939.73    24239.44   2963.33 o   0.56840
   3  15   4     1915.38      342.19   4216.70 o   0.56767
   4  15   4   179041.59   144522.52  15805.06 o   0.57136
   5  15   4   184229.39   191177.05  16526.58 o   0.57938
   6  15   4      237.77      265.93   4901.07 o   0.59155
  -2 -12   5     1405.40      797.78   2279.93 o   0.59256
  -6 -11   5    13062.81    16792.51   3001.46 o   0.58752
  -5 -11   5      422.11     1078.37   1611.20 o   0.57265
  -4 -11   5    73253.11    66514.98   5850.39 o   0.56187
  -3 -11   5    44325.25    40389.62   3111.93 o   0.55542
  -2 -11   5      739.29     2175.32   1984.68 o   0.55345
  -1 -11   5    28458.46    39202.72   3146.15 o   0.55601
   0 -11   5    49077.77    36016.48   4445.48 o   0.56304
   1 -11   5    63175.36    65954.78   5698.85 o   0.57438
   2 -11   5    11162.26    17666.54   4635.15 o   0.58977
  -7 -10   5    72746.51    75034.42   5698.85 o   0.57507
  -6 -10   5     4769.41     1709.95   2621.14 o   0.55454
  -5 -10   5   119719.75   111354.97   5547.32 o   0.53791
  -4 -10   5   140668.98   135185.75   9042.50 o   0.52555
  -3 -10   5    93942.36    90182.48   6648.17 o   0.51776
  -2 -10   5    63820.83    69404.01   4229.41 o   0.51477
  -1 -10   5    15137.82    25007.89   2868.49 o   0.51664
   0 -10   5   177218.53   184481.95  12233.62 o   0.52333
   1 -10   5    22958.36    24750.76   3373.95 o   0.53466
   2 -10   5    19742.99    24469.19   9288.87 o   0.55034
   3 -10   5     1076.86     2779.52   3381.77 o   0.57000
   4 -10   5    71516.39    82626.06   7150.70 o   0.59327
  -8  -9   5    21451.70    21389.52   3722.98 o   0.57147
  -7  -9   5     3901.81     7137.01   1294.44 o   0.54539
  -6  -9   5    44474.54    38651.31   9175.46 o   0.52282
  -5  -9   5    68360.59    56972.90   2818.63 o   0.50424
  -4  -9   5    61971.03    73082.99   5432.93 o   0.49011
  -3  -9   5   228704.98   254120.61  29576.56 o   0.48081
  -2  -9   5    65342.00    56108.64   3744.49 o   0.47662
  -1  -9   5     5874.71     8192.90   2127.42 o   0.47769
   0  -9   5   134293.05   129277.66   4967.56 o   0.48398
   1  -9   5   470780.72   488068.91  11341.98 o   0.49529
   2  -9   5    70389.02    64358.24  11226.62 o   0.51128
   3  -9   5    11830.15     7854.62   2646.56 o   0.53154
   4  -9   5    34733.21    49549.43  10334.00 o   0.55559
   5  -9   5    17470.42    20098.02   6382.25 o   0.58297
  -9  -8   5     1047.63     6800.69   4939.20 o   0.57689
  -8  -8   5     2642.79      772.36   1558.41 o   0.54565
  -7  -8   5    27956.50    29417.19   7066.62 o   0.51739
  -6  -8   5    37490.75    35730.03   2691.53 o   0.49262
  -5  -8   5      353.88      428.22   1319.86 o   0.47189
  -4  -8   5    57894.49    49219.96   5052.61 o   0.45575
  -3  -8   5    15051.75    15774.75   1459.67 o   0.44471
  -2  -8   5   177071.41   173366.78   4781.80 o   0.43915
  -1  -8   5     9960.28     5658.77   1168.32 o   0.43928
   0  -8   5      853.23      380.31    912.17 o   0.44508
   1  -8   5    75457.93    65997.80   2811.79 o   0.45635
   2  -8   5    55824.54    62805.70   3689.74 o   0.47270
   3  -8   5    26064.96    25620.89   4130.67 o   0.49362
   4  -8   5    61429.09    72255.88   6399.85 o   0.51855
   5  -8   5    87724.82    96373.12   9896.98 o   0.54695
   6  -8   5     3384.28     8193.87   4042.68 o   0.57831
 -10  -7   5    63985.39    73347.95   7579.90 o   0.59108
  -9  -7   5     4279.36    13848.73   8680.76 o   0.55531
  -8  -7   5    86567.53    97821.05  11150.36 o   0.52191
  -7  -7   5    40303.46    32575.07   2745.31 o   0.49136
  -6  -7   5     1378.08     1888.86   2203.67 o   0.46422
  -5  -7   5     4133.43     3651.61    903.37 o   0.44113
  -4  -7   5    19131.52    21757.13   1482.15 o   0.42275
  -3  -7   5    15904.37    10451.32   1538.86 o   0.40972
  -2  -7   5     3633.18     3328.00    988.43 o   0.40254
  -1  -7   5      955.27     4270.47   1881.04 o   0.40154
   0  -7   5   231332.69   241407.94   7579.90 o   0.40677
   1  -7   5    49166.21    61945.34   2494.04 o   0.41798
   2  -7   5    26486.87    21715.09   3400.35 o   0.43472
   3  -7   5    16930.23    11913.92   4578.44 o   0.45638
   4  -7   5    26959.45    22068.03  14588.83 o   0.48230
   5  -7   5    94911.05    96081.77   8510.64 o   0.51182
   6  -7   5    37019.86    44371.67  13221.07 o   0.54437
   7  -7   5     4817.87     3007.32   3172.55 o   0.57943
 -10  -6   5    33203.25    31191.67   3963.49 o   0.57390
  -9  -6   5     3361.28     4500.23   3056.21 o   0.53613
  -8  -6   5    16503.54    12429.15   2735.53 o   0.50055
  -7  -6   5   175858.78   147157.34  15766.93 o   0.46763
  -6  -6   5    83434.55    75818.52   2433.43 o   0.43799
  -5  -6   5    61827.71    66899.22   1825.31 o   0.41234
  -4  -6   5    60829.91    66171.83   5148.42 o   0.39145
  -3  -6   5    51267.57    51871.41   3950.78 o   0.37612
  -2  -6   5    91274.02    75005.09   9213.59 o   0.36705
  -1  -6   5      744.57      624.73    982.56 o   0.36471
   0  -6   5    74258.99    65381.87   5299.96 o   0.36922
   1  -6   5    36975.08    32493.93   1851.71 o   0.38034
   2  -6   5    47320.86    40634.03   3285.96 o   0.39752
   3  -6   5    13650.03    16525.60   4578.44 o   0.42002
   4  -6   5     1573.82     4635.15   1751.01 o   0.44702
   5  -6   5    17066.27    20692.44   6990.36 o   0.47777
   6  -6   5     3303.69     5344.94   3461.94 o   0.51160
   7  -6   5    18191.30    14418.72   4656.66 o   0.54793
   8  -6   5    12377.64     9148.08   6439.93 o   0.58629
 -10  -5   5    74746.58    85312.70  15880.34 o   0.55932
  -9  -5   5    25527.63    29432.84   3934.15 o   0.51962
  -8  -5   5    99336.62    87048.07   6952.23 o   0.48188
  -7  -5   5    66689.67    61989.34   7864.40 o   0.44657
  -6  -5   5    80863.55    83986.98   7028.49 o   0.41433
  -5  -5   5    25274.31    20991.61   1313.99 o   0.38593
  -4  -5   5   111040.16    86588.56   2957.46 o   0.36227
  -3  -5   5   374070.69   369007.94  14588.83 o   0.34433
  -2  -5   5   113320.16   104626.63   6781.14 o   0.33304
  -1  -5   5    68154.69    61000.91   5128.87 o   0.32907
   0  -5   5    25624.78    32483.18   1995.43 o   0.33270
   1  -5   5   151815.27   139898.13   4011.39 o   0.34368
   2  -5   5   232141.88   234739.23  13772.48 o   0.36134
   3  -5   5   101469.14   110045.86  10789.60 o   0.38476
   4  -5   5     3959.79     1995.43   1823.36 o   0.41297
   5  -5   5    55272.25    55196.47   4578.44 o   0.44505
   6  -5   5   250223.86   209555.34  12727.34 o   0.48024
   7  -5   5    11795.76       38.13   3505.93 o   0.51789
   8  -5   5    18797.54    20469.53   3976.20 o   0.55750
 -11  -4   5    40379.09    32702.18   5090.74 o   0.59041
 -10  -4   5    44824.47    56103.75   4925.52 o   0.54756
  -9  -4   5    88529.42    98439.91   5119.09 o   0.50604
  -8  -4   5      931.83     6874.99   6097.74 o   0.46622
  -7  -4   5    51813.11    47835.57   4198.13 o   0.42857
  -6  -4   5   416617.34   378270.38  11778.02 o   0.39371
  -5  -4   5     7411.13     9819.75   3495.18 o   0.36245
  -4  -4   5    68312.90    67799.65   2654.38 o   0.33579
  -3  -4   5    54479.61    57735.48   1577.96 o   0.31491
  -2  -4   5   422324.50   415700.59   6514.23 o   0.30101
  -1  -4   5   104030.68    91354.72   2217.36 o   0.29507
   0  -4   5     8906.07     8221.25   2089.29 o   0.29758
   1  -4   5    21865.96    22467.90   2146.97 o   0.30834
   2  -4   5    36522.04    17266.68   2678.82 o   0.32651
   3  -4   5   586561.56   537215.50  11818.11 o   0.35096
   4  -4   5   101637.03   109975.48   5547.32 o   0.38048
   5  -4   5    84048.73    92719.55   7237.71 o   0.41398
   7  -4   5   315962.31   327438.22  13346.21 o   0.48958
   8  -4   5    58608.92    45203.68  13658.09 o   0.53046
   9  -4   5    69014.80    84668.41  11815.17 o   0.57280
 -11  -3   5     1293.83     6040.06   2898.80 o   0.58308
 -10  -3   5   147916.03   141350.94  21560.62 o   0.53880
  -9  -3   5   149437.31   129967.91   5351.78 o   0.49563
  -8  -3   5      124.79      345.12   1356.03 o   0.45390
  -7  -3   5    59065.31    61746.88   3191.12 o   0.41403
  -6  -3   5   329307.88   336324.31   6535.74 o   0.37663
  -5  -3   5   248595.91   231098.36   7484.08 o   0.34249
  -4  -3   5    21908.41    16977.29   3855.94 o   0.31268
  -3  -3   5    34935.69    22619.44   3551.88 o   0.28857
  -2  -3   5   165151.16   203269.91   3787.50 o   0.27166
  -1  -3   5    79253.73    79947.23   4919.65 o   0.26334
   0  -3   5    84381.04    92538.67   2632.87 o   0.26443
   1  -3   5    33271.21    28054.32   3039.58 o   0.27482
   2  -3   5    39379.20    24801.60   3666.27 o   0.29352
   3  -3   5    19126.71    19108.61   8130.33 o   0.31908
   4  -3   5   247977.69   239625.66   8999.48 o   0.34998
   5  -3   5   189646.06   168910.58   7444.00 o   0.38496
   6  -3   5    98159.34    87258.27   6075.26 o   0.42299
   7  -3   5   146487.44   176267.55  28113.96 o   0.46333
   8  -3   5    27975.97    48988.25   9973.24 o   0.50543
   9  -3   5     5511.18     6903.35   7693.31 o   0.54888
  10  -3   5    50407.52    43100.70   5413.37 o   0.59338
 -11  -2   5      577.91      781.16   2735.53 o   0.57869
 -10  -2   5     1039.12     3666.27   2148.92 o   0.53319
  -9  -2   5    36974.62    38663.05  16659.54 o   0.48860
  -8  -2   5   198098.02   187720.02   6866.20 o   0.44518
  -7  -2   5   133440.80   137123.48   7066.62 o   0.40333
  -6  -2   5   328616.88   333967.13   6059.62 o   0.36357
  -5  -2   5   225107.91   224398.39  10295.87 o   0.32669
  -4  -2   5   177540.39   165174.88   7579.90 o   0.29375
  -3  -2   5    24292.69    28056.27   1728.53 o   0.26622
  -2  -2   5   858734.19   915436.06  17039.86 o   0.24595
  -1  -2   5   452542.97   517231.88   7944.57 o   0.23480
   0  -2   5      964.11     3093.36    912.17 o   0.23408
   1  -2   5    10713.93    15932.16   1728.53 o   0.24390
   2  -2   5   247318.97   251605.05   6030.29 o   0.26306
   3  -2   5   587899.25   608596.38  11902.19 o   0.28973
   4  -2   5    66073.12    74162.34   7427.38 o   0.32204
   5  -2   5    12753.32    11282.34   1639.56 o   0.35848
   6  -2   5    37220.33    44621.96   6021.49 o   0.39790
   7  -2   5     3202.08     4288.07   3913.62 o   0.43951
   8  -2   5    60122.13    72192.34   6269.81 o   0.48274
   9  -2   5     6367.13     5626.51   3400.35 o   0.52719
  10  -2   5     6425.31     4837.52   2373.79 o   0.57258
 -11  -1   5     5230.84     4558.89   4653.72 o   0.57731
 -10  -1   5     1552.94     2924.22   2906.62 o   0.53083
  -9  -1   5    76551.73    91715.47  15557.71 o   0.48508
  -8  -1   5    49707.89    35197.20   5167.00 o   0.44029
  -7  -1   5   118720.66   106968.15   3237.07 o   0.39677
  -6  -1   5    26076.99    23251.99   2735.53 o   0.35500
  -5  -1   5   509343.13   468814.59   9288.87 o   0.31568
  -4  -1   5   187256.31   156369.00   3673.12 o   0.27983
  -3  -1   5     6008.61     8032.56   1073.48 o   0.24896
  -2  -1   5   191917.97   183559.02   3742.53 o   0.22513
  -1  -1   5   560979.63   569410.25   8933.00 o   0.21074
   0  -1   5   800610.50   779301.88  11985.29 o   0.20776
   1  -1   5    45752.53    30056.59   5015.46 o   0.21667
   2  -1   5   167537.27   166493.75   4198.13 o   0.23611
   3  -1   5   169639.14   153534.70  11150.36 o   0.26378
   4  -1   5   168060.88   158417.20   3832.48 o   0.29738
   5  -1   5       48.16     1031.44   1410.78 o   0.33514
   6  -1   5   262973.81   244584.34   9090.40 o   0.37580
   7  -1   5   235478.27   185521.22  15994.73 o   0.41852
   8  -1   5    46759.19    53821.86  15082.56 o   0.46273
   9  -1   5    40207.14    27428.61   4143.38 o   0.50803
  10  -1   5    20253.67    19242.55  11720.34 o   0.55417
 -11   0   5    63871.89    62856.54  10676.19 o   0.57895
 -10   0   5     1869.94     1253.38   2249.63 o   0.53176
  -9   0   5     2337.61      114.39   2126.44 o   0.48516
  -8   0   5     1289.69     4623.41   3817.81 o   0.43934
  -7   0   5   117003.89   110342.10   3666.27 o   0.39456
  -6   0   5     1358.85     1452.82   1073.48 o   0.35124
  -5   0   5     7100.47     9087.47   3894.07 o   0.30997
  -4   0   5   304571.09   291078.59   5596.20 o   0.27170
  -3   0   5   275791.34   276420.34   6458.51 o   0.23788
  -2   0   5    46181.20    37854.51   2336.64 o   0.21066
  -1   0   5  1290134.75  1423583.38  19546.61 o   0.19286
   0   0   5   168445.61   196333.30   4540.31 o   0.18718
   1   0   5   386420.63   428616.59  12879.86 o   0.19469
   2   0   5     9539.45     6001.93    921.95 o   0.21401
   3   0   5    97469.20    95441.38   8966.24 o   0.24232
   4   0   5   389017.69   408063.00   8689.56 o   0.27688
   5   0   5    13261.62    17104.38   2735.53 o   0.31565
   6   0   5     1675.56     5722.32   1611.20 o   0.35725
   8   0   5   300483.53   275148.41  29177.66 o   0.44575
   9   0   5      412.82     2105.91   2412.90 o   0.49170
  10   0   5      305.48     6113.39   3761.11 o   0.53839
  11   0   5    39549.71    52243.90   4690.87 o   0.58565
 -11   1   5     3751.27      114.39   2014.98 o   0.58360
 -10   1   5    54316.22    53417.11   5281.39 o   0.53596
  -9   1   5    38523.19    52319.18   4542.27 o   0.48883
  -8   1   5     3039.19     3561.66   1475.31 o   0.44236
  -7   1   5      370.50     1804.78   1638.58 o   0.39678
  -6   1   5   123266.78   130503.66   4691.85 o   0.35244
  -5   1   5   311118.63   319000.91  11188.49 o   0.30986
  -4   1   5   188721.94   185628.75  12119.23 o   0.26990
  -3   1   5   138185.84   149097.05   8529.22 o   0.23387
  -2   1   5    22244.30    27524.42   2697.40 o   0.20390
  -1   1   5   259381.28   230763.03   5926.65 o   0.18298
   0   1   5   639754.50   625128.81   9698.51 o   0.17439
   1   1   5     5151.32     2710.11   2032.58 o   0.17991
   2   1   5   330945.09   335308.47  12479.99 o   0.19837
   3   1   5    17765.36    15376.84   1448.91 o   0.22662
   4   1   5    94160.46    85277.51   2945.73 o   0.26151
   5   1   5    50671.01    25616.98   3324.09 o   0.30075
   6   1   5       91.40      114.39   1362.88 o   0.34283
   7   1   5   112700.88   118594.64   4933.34 o   0.38683
   8   1   5   156429.89   177232.50   8760.93 o   0.43218
   9   1   5   176036.80   175279.13   6866.20 o   0.47847
  10   1   5    71666.91    48904.17  16109.11 o   0.52547
  11   1   5    18396.11    39694.49   5512.12 o   0.57300
 -11   2   5     7958.54    12026.35   3227.30 o   0.59117
 -10   2   5       21.59      130.03   2541.95 o   0.54337
  -9   2   5   161703.03   154459.58   6472.19 o   0.49602
  -8   2   5   169993.64   161916.30  16488.45 o   0.44928
  -7   2   5    78664.50    67851.47   9707.31 o   0.40335
  -6   2   5    24841.60    31543.64   2108.84 o   0.35855
  -5   2   5    58689.56    50416.63   4482.63 o   0.31536
  -4   2   5   533590.00   544358.38  18977.61 o   0.27453
  -3   2   5   353105.63   314574.03   5050.66 o   0.23729
  -2   2   5    99991.20   121174.72   4711.40 o   0.20561
  -1   2   5   524480.94   518721.88   7673.75 o   0.18240
   0   2   5   441771.69   436002.88   6135.87 o   0.17114
   1   2   5    65188.47    60098.52   2887.07 o   0.17416
   2   2   5      293.51      987.45    835.91 o   0.19079
   3   2   5    74675.69    71384.78   2488.18 o   0.21794
   4   2   5    80117.06    78361.45   2526.31 o   0.25223
   5   2   5     4902.64     4459.17   1369.72 o   0.29114
   6   2   5    11723.85    21582.13  10295.87 o   0.33307
   7   2   5    14712.41    20237.82   6800.69 o   0.37701
   8   2   5    48552.01    44703.11   3014.17 o   0.42232
   9   2   5      636.00     1243.60   2391.39 o   0.46862
  10   2   5    35570.88    29873.77   4072.01 o   0.51564
  11   2   5    55619.38    60601.04   6059.62 o   0.56319
 -10   3   5     4454.07       76.26   2298.51 o   0.55384
  -9   3   5     8887.62    10880.52  13069.53 o   0.50658
  -8   3   5    14393.34     9599.77   3780.66 o   0.45992
  -7   3   5    23947.54    32218.23   3088.47 o   0.41407
  -6   3   5   147743.25   136336.47   4729.98 o   0.36933
  -5   3   5    15364.93    20361.01   4824.81 o   0.32617
  -4   3   5    21586.43    24246.28   1234.80 o   0.28529
  -3   3   5   536204.00   505205.53  11815.17 o   0.24783
  -2   3   5   215808.33   184524.97   4216.70 o   0.21558
  -1   3   5    69483.95    74409.69   1774.48 o   0.19120
   0   3   5   322509.44   366524.63   6382.25 o   0.17794
   1   3   5   860225.50   777837.38  14171.37 o   0.17832
   2   3   5   114369.20   116570.85   2590.83 o   0.19224
   3   3   5   108510.20   125237.93  10466.96 o   0.21712
   4   3   5   267932.78   233411.55   5414.35 o   0.24970
   5   3   5   151756.58   126847.17   4188.35 o   0.28737
   6   3   5    26361.64    21319.13   1769.59 o   0.32840
   7   3   5    69491.31    51799.05   9022.94 o   0.37166
   8   3   5     3028.52     2773.66   1899.62 o   0.41646
   9   3   5    18201.17    14215.36   5110.30 o   0.46236
  10   3   5      278.46     3534.29   3761.11 o   0.50906
  11   3   5    17128.53    13720.66   9840.28 o   0.55635
 -10   4   5      346.83     2388.45   4160.00 o   0.56722
  -9   4   5     4154.89     4819.93   5110.30 o   0.52029
  -8   4   5    61943.52    59990.00   3976.20 o   0.47402
  -7   4   5    16061.13    16942.09   7256.29 o   0.42861
  -6   4   5    53239.29    55945.37   8015.94 o   0.38439
  -5   4   5     7345.63    12135.85   1851.71 o   0.34179
  -4   4   5    58647.96    62529.01   4008.46 o   0.30152
  -3   4   5     2673.87      615.93    741.08 o   0.26464
  -2   4   5   214629.38   201358.55   6097.74 o   0.23276
  -1   4   5    33369.81    30339.14   5908.08 o   0.20820
   0   4   5     2147.83     3848.12   1861.49 o   0.19376
   1   4   5  1206926.25  1189035.00  15137.31 o   0.19174
   2   4   5    73658.36    70685.73   4520.76 o   0.20251
   3   4   5    35225.30    46532.33   1933.84 o   0.22424
   4   4   5   233855.33   245492.66  12366.58 o   0.25413
   5   4   5   211681.98   201135.63   4203.02 o   0.28966
   6   4   5    56167.82    49319.68   9858.85 o   0.32902
   7   4   5    61237.52    60890.44   2283.84 o   0.37098
   8   4   5   205020.66   181124.63   5878.75 o   0.41476
   9   4   5    30646.02    29064.25   2963.33 o   0.45984
  10   4   5      670.65     4548.13   2382.59 o   0.50587
  11   4   5     6193.18     3445.32   2478.40 o   0.55261
 -10   5   5     3267.44     4680.12   8377.68 o   0.58329
  -9   5   5     9806.11     2526.31   5414.35 o   0.53692
  -8   5   5    32367.37    31087.06  10314.45 o   0.49129
  -7   5   5    26072.90    26881.11   8757.01 o   0.44662
  -6   5   5     6506.92     7446.93  10485.54 o   0.40324
  -5   5   5   157115.64   135430.16  13696.22 o   0.36160
  -4   5   5    62012.18    74532.88   5946.21 o   0.32240
  -3   5   5     1295.02      892.62    892.62 o   0.28661
  -2   5   5   104499.63    88538.05   2471.56 o   0.25569
  -1   5   5   243037.08   269289.22   7009.91 o   0.23160
   0   5   5    12541.05    20918.29   1519.30 o   0.21661
   1   5   5   497332.88   512015.03   6661.86 o   0.21268
   2   5   5      843.44      630.60    632.55 o   0.22038
   3   5   5   186333.73   200991.92   8814.70 o   0.23859
   4   5   5   109153.21   102929.38   2081.47 o   0.26517
   5   5   5   597959.56   590843.81  15253.65 o   0.29787
   6   5   5    17112.82    16804.24   1587.74 o   0.33491
   7   5   5     7659.44     5459.32   4236.26 o   0.37500
   8   5   5   118678.63   103559.01  18426.20 o   0.41727
   9   5   5   155454.42   182620.48  23194.31 o   0.46112
  10   5   5    58734.50    61823.13  11739.89 o   0.50613
  11   5   5     4261.56     4455.25   2401.16 o   0.55203
  -9   6   5     5954.82     5143.54   9365.13 o   0.55621
  -8   6   5    70508.44    84378.05  18045.88 o   0.51141
  -7   6   5   186193.73   173014.81  25150.63 o   0.46769
  -6   6   5    13375.66    14036.45   2321.00 o   0.42538
  -5   6   5    10503.77    11904.14   2526.31 o   0.38496
  -4   6   5   156523.66   140882.64  26195.76 o   0.34708
  -3   6   5   161918.52   175872.58  13126.23 o   0.31267
  -2   6   5      875.47      227.80    537.72 o   0.28299
  -1   6   5     3199.07     7403.92   1595.56 o   0.25967
   0   6   5    23533.97    25077.30   1035.36 o   0.24455
   1   6   5   457586.78   473706.88   6527.92 o   0.23917
   2   6   5   152374.53   161740.31   3088.47 o   0.24418
   3   6   5    86799.98    83453.17   2321.00 o   0.25898
   4   6   5   122971.13   126542.14   2656.34 o   0.28204
   5   6   5   339092.34   335875.56  16109.11 o   0.31152
   6   6   5   142211.61   137035.50   3942.95 o   0.34579
   7   6   5     6319.93     6533.79   1242.62 o   0.38357
   8   6   5   266844.03   248151.91  20344.39 o   0.42391
   9   6   5   177167.78   175390.58   6673.59 o   0.46616
  10   6   5    66915.61    70775.69   4137.51 o   0.50984
  11   6   5      148.59      874.04   2697.40 o   0.55460
  -9   7   5      447.29      657.00   1804.78 o   0.57789
  -8   7   5     2778.68     4431.79   2108.84 o   0.53405
  -7   7   5    40435.22    41221.62   3418.92 o   0.49142
  -6   7   5   159174.56   180355.22  30071.26 o   0.45034
  -5   7   5     8244.08     7095.95   4748.56 o   0.41126
  -4   7   5    45249.32    45048.22   5394.80 o   0.37483
  -3   7   5   245402.27   258944.44   7301.26 o   0.34188
  -2   7   5   789931.50   784190.38  12328.45 o   0.31351
  -1   7   5   260000.61   260644.63  10068.07 o   0.29107
   0   7   5    82275.16    63444.11   2001.30 o   0.27602
   1   7   5    17439.71     7768.59   1709.95 o   0.26958
   2   7   5   300782.69   298201.91   4768.11 o   0.27237
   3   7   5   167782.52   150828.50   2941.82 o   0.28411
   4   7   5    42115.94    58459.94   1975.88 o   0.30378
   5   7   5   295682.06   308507.56   5509.19 o   0.32996
   6   7   5   125549.34   119736.55   6154.45 o   0.36123
   7   7   5      386.49     1223.07    791.91 o   0.39639
   8   7   5     5277.73     2165.54   1462.60 o   0.43450
   9   7   5   155897.19   183805.42   6562.14 o   0.47485
  10   7   5    39464.04    48326.36   3837.37 o   0.51691
  11   7   5      238.31     4558.89   2659.27 o   0.56030
  -8   8   5    18148.67    16528.54  14570.26 o   0.55892
  -7   8   5    14732.95    13456.69   5148.42 o   0.51746
  -6   8   5   188507.27   188003.55   7380.45 o   0.47766
  -5   8   5    47123.85    41932.38   8187.03 o   0.43998
  -4   8   5    28301.41    31952.30   2260.38 o   0.40500
  -3   8   5   212070.19   209555.34   9707.31 o   0.37349
  -2   8   5    58352.00    58926.29   2179.23 o   0.34640
  -1   8   5      545.75     2909.55    912.17 o   0.32484
   0   8   5    23187.16    20544.81    966.92 o   0.30995
   1   8   5    38707.96    36676.42   1211.34 o   0.30273
   2   8   5   186481.00   151711.33   4349.67 o   0.30372
   3   8   5   254552.16   255241.02  11492.54 o   0.31284
   4   8   5   154953.80   152045.70   2595.72 o   0.32942
   5   8   5    16659.62    14038.40   1956.32 o   0.35242
   6   8   5   546676.38   579039.38   9577.28 o   0.38066
   7   8   5   179987.06   159415.41   4653.72 o   0.41307
   8   8   5       75.17      435.06    982.56 o   0.44876
   9   8   5    24133.58    18914.06   2336.64 o   0.48699
  11   8   5    73987.83    60559.98   5243.26 o   0.56903
  -8   9   5    11028.35    20003.18   6572.89 o   0.58572
  -7   9   5    19437.33     9026.85   8434.38 o   0.54546
  -6   9   5   247430.83   240499.66   7703.08 o   0.50696
  -5   9   5    12661.67    17564.87   6819.27 o   0.47066
  -4   9   5      372.08      542.61   1899.62 o   0.43710
  -3   9   5      758.55      198.47   1258.26 o   0.40696
  -2   9   5   199634.89   196016.55   6705.86 o   0.38106
  -1   9   5     6063.02     5425.11   1615.12 o   0.36030
   0   9   5    22302.89    17628.42   1006.03 o   0.34562
   1   9   5    14494.29    14244.69   2355.21 o   0.33781
   2   9   5     3040.43     6979.61   2032.58 o   0.33735
   3   9   5    53343.01    44134.10   2317.08 o   0.34427
   4   9   5      878.52     2602.56   1633.69 o   0.35813
   5   9   5    21115.26    24544.47   2887.07 o   0.37819
   6   9   5     6614.64     6200.40    835.91 o   0.40350
   7   9   5   222505.91   222302.25   5831.82 o   0.43317
   8   9   5    80713.34    75141.97   9707.31 o   0.46634
   9   9   5    22233.84    20933.93   2735.53 o   0.50234
  10   9   5    76411.71    75566.27   4939.20 o   0.54059
  11   9   5    60403.45    46768.93   4558.89 o   0.58065
  -7  10   5     7180.70     4136.53   4995.91 o   0.57515
  -6  10   5      782.95     7826.27   5281.39 o   0.53793
  -5  10   5   193127.64   179610.22   9475.60 o   0.50296
  -4  10   5    10250.57    21724.87   7750.01 o   0.47073
  -3  10   5   173487.17   139910.83   4365.31 o   0.44186
  -2  10   5    93968.13    97277.46   3077.71 o   0.41703
  -1  10   5    40486.28    53040.70   2509.69 o   0.39701
   0  10   5     1402.56     2076.58   1978.81 o   0.38254
   1  10   5    65820.38    68458.60   2241.80 o   0.37429
   2  10   5    44244.25    42887.57   1200.58 o   0.37265
   3  10   5    23285.46    16711.36   3324.09 o   0.37772
   4  10   5     2844.94     2935.95    819.29 o   0.38923
   5  10   5    22225.40    21406.15   2868.49 o   0.40664
   6  10   5    11429.27    11123.96    632.55 o   0.42922
   7  10   5     1288.81     1385.36    744.99 o   0.45622
   8  10   5     6241.89     4299.80   2014.01 o   0.48690
   9  10   5    19071.41    17476.88   1482.15 o   0.52060
  10  10   5     6832.06    26556.53   7142.88 o   0.55678
  -6  11   5    17539.70    20707.11   4808.19 o   0.57029
  -5  11   5     5364.06       96.79   3217.52 o   0.53657
  -4  11   5    68340.05    61581.65   9080.62 o   0.50559
  -3  11   5     4529.48     9155.91   6629.60 o   0.47787
  -2  11   5   111025.32   125918.38   4197.15 o   0.45401
  -1  11   5   192632.73   205069.80   4871.74 o   0.43464
   0  11   5      573.54      869.15   1194.72 o   0.42039
   1  11   5     1322.44     3267.38   1074.46 o   0.41179
   2  11   5    38373.88    38613.18   4254.83 o   0.40919
   3  11   5    62421.57    59345.71   2121.55 o   0.41270
   4  11   5     1816.13     3709.29   1063.71 o   0.42219
   6  11   5    51251.54    55083.05  11625.51 o   0.45733
   7  11   5    22518.38    29997.93   3786.53 o   0.48181
   8  11   5    28181.91    12367.56   7237.71 o   0.51006
   9  11   5    26391.49    33623.14   7560.34 o   0.54149
  10  11   5    22952.29    30051.70   5775.11 o   0.57557
  -5  12   5    52206.51    47446.45   5793.69 o   0.57128
  -4  12   5     8729.55     8593.74   7332.55 o   0.54144
  -3  12   5      714.12      151.54   1954.37 o   0.51477
  -2  12   5     3309.73    12567.98   6097.74 o   0.49177
  -1  12   5    81715.01    85795.67   5565.89 o   0.47298
   0  12   5   118324.43   120561.73   3760.13 o   0.45893
   1  12   5       18.28     3976.20   3343.64 o   0.45005
   2  12   5    40954.28    42431.97   1918.19 o   0.44665
   3  12   5     4752.92     2231.05   1178.10 o   0.44886
   4  12   5    71373.08    60754.55   1652.27 o   0.45660
   5  12   5    49173.25    48669.52   7048.04 o   0.46959
   6  12   5     1337.97     4600.93   4254.83 o   0.48741
   7  12   5    39252.64    50198.60  10827.73 o   0.50956
   8  12   5    86561.13    84452.35  20230.98 o   0.53550
   9  12   5     9828.95    12332.36   3542.11 o   0.56471
  -4  13   5    23450.89    16560.80   6249.28 o   0.57810
  -3  13   5     7403.20       38.13   1937.75 o   0.55237
  -2  13   5     8737.78     4269.50   4008.46 o   0.53014
  -1  13   5    93095.35   102708.44   7009.91 o   0.51188
   0  13   5    40955.91    33506.80   4425.92 o   0.49800
   1  13   5    38057.57    35187.42   8263.29 o   0.48890
   2  13   5     4695.44     2768.77   2925.20 o   0.48484
   3  13   5    71000.45    71885.34   2840.14 o   0.48594
   4  13   5    18660.47    15501.00   1178.10 o   0.49217
   5  13   5    38226.08    38675.76   6762.56 o   0.50334
   6  13   5       68.60     1529.08   2783.43 o   0.51913
   7  13   5      772.99     4307.63   2773.66 o   0.53913
   8  13   5    78506.48    76904.71  23403.53 o   0.56290
   9  13   5     6836.46     9151.99   3861.81 o   0.58998
  -3  14   5    18273.23    19262.11   4597.02 o   0.59054
  -2  14   5      421.45     3966.42   4274.39 o   0.56900
  -1  14   5    84873.48    72489.55   4673.28 o   0.55120
   0  14   5   197901.59   190379.27   9194.03 o   0.53749
   1  14   5    16276.86     9042.50   2697.40 o   0.52821
   2  14   5    29648.89    23403.53   3381.77 o   0.52358
   3  14   5    29895.94    17134.69   2621.14 o   0.52373
   4  14   5    38354.48    42638.26   4882.50 o   0.52865
   5  14   5      544.08      854.49   2341.53 o   0.53822
   6  14   5    63420.61    72298.90   9612.48 o   0.55219
   7  14   5     5343.15    14171.37   5736.98 o   0.57024
   8  14   5     2838.98      265.93   3039.58 o   0.59199
  -1  15   5     4939.90     1367.76   3457.05 o   0.59087
   0  15   5    44483.96    47641.99   4977.33 o   0.57732
   1  15   5   105392.92   152843.50  12993.27 o   0.56788
   2  15   5     2046.77     1367.76   2241.80 o   0.56277
   3  15   5    99409.39   104060.55   5090.74 o   0.56209
   4  15   5   129698.24   133277.31  12461.42 o   0.56588
   5  15   5    23608.46    23744.74   6458.51 o   0.57404
   6  15   5     2226.00     9725.89   6079.17 o   0.58638
  -4 -11   6    74208.88    58533.27   8605.48 o   0.58724
  -3 -11   6    38354.73    35454.32   6857.40 o   0.58114
  -2 -11   6    16851.22    16187.33   2838.18 o   0.57932
  -1 -11   6     9974.05     2355.21   3837.37 o   0.58183
   0 -11   6    40968.11    28494.27   3875.49 o   0.58861
  -6 -10   6      231.89     1216.22   2659.27 o   0.57901
  -5 -10   6    11343.53    11446.59   2030.63 o   0.56317
  -4 -10   6    69152.02    71895.12  12271.75 o   0.55144
  -3 -10   6    69684.29    60204.11   3817.81 o   0.54409
  -2 -10   6       15.46     5500.39   4673.28 o   0.54131
  -1 -10   6    40917.07    44144.86  10029.94 o   0.54316
   0 -10   6     5397.62       38.13   3077.71 o   0.54959
   1 -10   6     8975.96     6394.96   6116.32 o   0.56045
   2 -10   6     1569.43        0.00   3418.92 o   0.57548
   3 -10   6    15539.88    15124.60  14816.63 o   0.59438
  -8  -9   6     2945.71      797.78   3799.24 o   0.59406
  -7  -9   6    35455.59    41164.91   4673.28 o   0.56907
  -6  -9   6    30743.34    30424.20   5660.73 o   0.54755
  -5  -9   6     8414.59     9280.07   3134.42 o   0.52991
  -4  -9   6   208238.20   200643.88  21845.12 o   0.51654
  -3  -9   6    32080.06    41427.91  11226.62 o   0.50780
  -2  -9   6     7428.90     5461.28   2260.38 o   0.50391
  -1  -9   6     2985.74     1711.90   1713.86 o   0.50499
   0  -9   6   309172.47   301326.56   8013.01 o   0.51101
   1  -9   6   103629.65   101198.90  21427.65 o   0.52180
   2  -9   6     6152.88      366.63   3108.02 o   0.53707
   3  -9   6    10014.86     8370.83   7769.56 o   0.55645
   4  -9   6    55578.06    76396.33  10372.13 o   0.57953
  -8  -8   6     5271.64     7854.62   1925.04 o   0.56814
  -7  -8   6    17068.36    10092.52   3229.25 o   0.54112
  -6  -8   6     3080.07      151.54   1699.20 o   0.51756
  -5  -8   6    38741.23    34022.04   2928.13 o   0.49794
  -4  -8   6     7679.39     8356.17   6990.36 o   0.48275
  -3  -8   6   338543.38   334522.47   7847.78 o   0.47242
  -2  -8   6    96575.68    84951.94   6515.21 o   0.46726
  -1  -8   6    14115.67    17611.80   4464.05 o   0.46745
   0  -8   6   134543.58   131680.78   9574.35 o   0.47299
   1  -8   6   190560.75   223647.53  12271.75 o   0.48368
   2  -8   6    72720.16    76611.41   8776.57 o   0.49921
   3  -8   6    11601.99     8789.28   8814.70 o   0.51912
   4  -8   6    57376.95    45054.09   5556.11 o   0.54295
   5  -8   6    24000.82    31390.14  10334.00 o   0.57020
  -9  -7   6   100409.56    80857.44   5976.51 o   0.57626
  -8  -7   6    44667.73    70161.70  14532.13 o   0.54421
  -7  -7   6    22341.64    16199.06   2509.69 o   0.51506
  -6  -7   6    16588.41    13302.22   3722.98 o   0.48931
  -5  -7   6    20981.10    25188.76   1939.70 o   0.46754
  -4  -7   6    54272.16    42356.69   2376.72 o   0.45031
  -3  -7   6    22992.55    18158.32   1899.62 o   0.43818
  -2  -7   6   220895.34   201395.70   8680.76 o   0.43156
  -1  -7   6   140512.25   120303.60   4229.41 o   0.43071
   0  -7   6     5275.15     3944.91   1598.49 o   0.43567
   1  -7   6    60399.39    52603.68   9421.83 o   0.44623
   2  -7   6    49077.21    50756.86  10809.15 o   0.46203
   3  -7   6    62400.79    74644.34  17932.47 o   0.48254
   4  -7   6     4667.46     8928.11   4141.42 o   0.50719
   5  -7   6   153992.14   169610.58  10015.28 o   0.53541
   6  -7   6    15731.71    16921.56   4463.08 o   0.56666
 -10  -6   6     5847.62    16732.87   3711.25 o   0.59306
  -9  -6   6     1716.32     1693.33   2326.86 o   0.55666
  -8  -6   6   100275.76   117690.28   6121.21 o   0.52254
  -7  -6   6   153924.47   172912.17   5604.02 o   0.49117
  -6  -6   6    10613.89     8208.54   1545.70 o   0.46312
  -5  -6   6     8801.30    12420.35   1315.95 o   0.43902
  -4  -6   6     1550.15     7468.44   2469.60 o   0.41954
  -3  -6   6   200356.20   182397.56  14171.37 o   0.40537
  -2  -6   6   106720.72    96925.49   3146.15 o   0.39706
  -1  -6   6    28003.20    29995.98   1785.23 o   0.39498
   0  -6   6    24669.94    21009.21   2868.49 o   0.39924
   1  -6   6   215330.11   202490.70   4941.16 o   0.40964
   2  -6   6   206055.69   164886.47   6016.60 o   0.42572
   3  -6   6     3867.92    11688.08   8206.58 o   0.44687
   4  -6   6     2356.89     3069.89   3780.66 o   0.47242
   5  -6   6     4068.66     4162.93   3476.60 o   0.50169
   6  -6   6    46816.65    46163.75   5698.85 o   0.53407
   7  -6   6    12051.46     2145.99   3915.58 o   0.56902
 -10  -5   6    33839.64    26492.00   5052.61 o   0.57786
  -9  -5   6      177.14     2355.21   3381.77 o   0.53960
  -8  -5   6      270.90     2838.18   3761.11 o   0.50342
  -7  -5   6    14166.81    14693.44   2089.29 o   0.46981
  -6  -5   6   158934.30   154388.20   3590.99 o   0.43936
  -5  -5   6    72584.47    66037.88   2021.83 o   0.41278
  -4  -5   6       83.03      151.54   1410.78 o   0.39084
  -3  -5   6    13990.99    14083.38   1601.43 o   0.37436
  -2  -5   6   127723.26   120376.93   3400.35 o   0.36410
  -1  -5   6    25948.73    28139.38   1650.31 o   0.36057
   0  -5   6     5297.43     5896.34   3970.33 o   0.36398
   1  -5   6   263272.75   272610.34   7218.16 o   0.37414
   2  -5   6    28710.31    29497.36   1930.90 o   0.39052
   3  -5   6   166558.56   127756.41   5152.34 o   0.41237
   4  -5   6   105163.80   136175.14   7439.11 o   0.43889
   5  -5   6   291788.22   258687.31  13677.64 o   0.46928
   6  -5   6    24620.12    30114.28   4681.10 o   0.50284
   7  -5   6     1682.21     4597.02   5281.39 o   0.53898
   8  -5   6     1461.78     9536.22   5281.39 o   0.57721
 -10  -4   6    15573.06    17528.69   3559.71 o   0.56536
  -9  -4   6    35483.45    35683.10   8605.48 o   0.52532
  -8  -4   6    16573.80    20559.48   5717.43 o   0.48715
  -7  -4   6    51572.73    49201.38   2907.60 o   0.45133
  -6  -4   6    14494.55    13647.33   2051.16 o   0.41845
  -5  -4   6     9243.94    12018.53   4540.31 o   0.38927
  -4  -4   6    14290.40    12687.26   1633.69 o   0.36468
  -3  -4   6    21419.44    21496.09   2507.73 o   0.34565
  -2  -4   6    13325.04     9781.62   1881.04 o   0.33314
  -1  -4   6    29339.11    21227.23   3457.05 o   0.32790
   0  -4   6   172837.02   187215.52   4071.03 o   0.33027
   1  -4   6    46539.54    47913.79   2188.03 o   0.34009
   2  -4   6   396415.13   364923.19  24942.39 o   0.35675
   3  -4   6    78140.24    95285.95   7408.80 o   0.37935
   4  -4   6      427.60       76.26   2541.95 o   0.40690
   5  -4   6   347616.59   349465.22  12878.88 o   0.43847
   6  -4   6   281655.63   241342.44  10133.58 o   0.47325
   7  -4   6   116202.00    87091.09  13107.66 o   0.51059
   8  -4   6    65437.27    75065.70   6629.60 o   0.54997
   9  -4   6    24485.25    26093.11   5799.55 o   0.59098
 -10  -3   6   140754.05   172940.53   9127.55 o   0.55573
  -9  -3   6     6556.40    12056.66   6857.40 o   0.51406
  -8  -3   6    19897.36    18754.70  10561.80 o   0.47403
  -7  -3   6   172435.92   147142.67   4023.12 o   0.43608
  -6  -3   6   282000.75   261995.75   6024.42 o   0.40083
  -5  -3   6     5257.80     9054.23   3267.38 o   0.36903
  -4  -3   6   100366.03   101701.43   9022.94 o   0.34166
  -3  -3   6    14656.54    12358.76   1804.78 o   0.31985
  -2  -3   6   120398.73   118494.91   2964.30 o   0.30479
  -1  -3   6   133890.53   138677.02   5717.43 o   0.29752
   0  -3   6     3571.61     8266.22   3722.98 o   0.29861
   1  -3   6     1840.10     8421.67   1088.15 o   0.30796
   2  -3   6    26925.42    21432.54   1755.90 o   0.32487
   3  -3   6   241565.66   229496.95  19566.16 o   0.34823
   4  -3   6   262838.34   252753.81  32749.10 o   0.37685
   5  -3   6    30184.15    32599.52   9536.22 o   0.40962
   6  -3   6   384692.47   348820.94  23973.51 o   0.44564
   7  -3   6   182577.14   141749.84   7673.75 o   0.48417
   8  -3   6    53265.64    57357.13   7161.45 o   0.52466
   9  -3   6    94856.86    91550.26   7470.40 o   0.56670
 -11  -2   6      113.99     6899.44   3000.48 o   0.59335
 -10  -2   6    60333.62    55788.94  10068.07 o   0.54914
  -9  -2   6   131547.38   106962.28  13164.36 o   0.50602
  -8  -2   6    19525.52    23364.42   5908.08 o   0.46431
  -7  -2   6    37653.63    30043.89   6705.86 o   0.42444
  -6  -2   6   894337.38   848433.19  15304.49 o   0.38695
  -5  -2   6   252724.83   244440.67   5110.30 o   0.35261
  -4  -2   6    36936.79    29372.22   6363.67 o   0.32245
  -3  -2   6   448753.63   426629.00  10447.41 o   0.29771
  -2  -2   6   902624.81   925733.88  20800.96 o   0.27985
  -1  -2   6   116809.96   114375.98   2715.97 o   0.27023
   0  -2   6   134591.64   116506.32   3799.24 o   0.26974
   1  -2   6     2548.32    31002.00   5698.85 o   0.27843
   2  -2   6   242689.97   250145.39   6116.32 o   0.29548
   3  -2   6   241380.33   263183.66   6479.04 o   0.31957
   4  -2   6    18662.82    11529.69   3096.29 o   0.34923
   5  -2   6   158938.20   137013.98   6533.79 o   0.38318
   6  -2   6    17302.00    23212.88   4558.89 o   0.42038
   7  -2   6   155408.38   143987.73  11625.51 o   0.46003
   8  -2   6    37362.61    37512.32   7256.29 o   0.50157
   9  -2   6     6023.71    22511.89   4933.34 o   0.54455
  10  -2   6    19419.14    14839.12   7446.93 o   0.58867
 -11  -1   6    37177.34    33223.28  15672.09 o   0.59093
 -10  -1   6    12005.44     9765.00  11131.78 o   0.54568
  -9  -1   6   184128.89   159573.80  10505.09 o   0.50136
  -8  -1   6   160521.61   133882.50   5525.81 o   0.45823
  -7  -1   6    50028.40    48522.87   3115.84 o   0.41668
  -6  -1   6   380836.25   382643.50  17894.34 o   0.37722
  -5  -1   6   612030.94   608110.50  11087.79 o   0.34057
  -4  -1   6    33457.02    29869.86   1380.47 o   0.30775
  -3  -1   6     5818.94     1590.67   1462.60 o   0.28011
  -2  -1   6   821785.94   795488.25  33357.21 o   0.25930
  -1  -1   6   583637.38   547359.88  18274.66 o   0.24705
   0  -1   6   108585.90   109788.73   2891.96 o   0.24466
   1  -1   6   129734.80   129179.90  11929.56 o   0.25240
   2  -1   6    13066.35    14876.27   1340.39 o   0.26941
   3  -1   6   253325.83   241821.48   6231.69 o   0.29408
   4  -1   6    49905.32    49370.52   2381.61 o   0.32467
   5  -1   6     2549.28    12221.89   7617.05 o   0.35967
   6  -1   6     6174.94     5791.73   2404.10 o   0.39792
   7  -1   6    98900.40    97095.60  12176.91 o   0.43857
   8  -1   6   128338.17   140598.13   7748.06 o   0.48101
   9  -1   6    45014.31    22787.60   6079.17 o   0.52481
  10  -1   6    12382.87    15858.83   4065.16 o   0.56966
 -11   0   6     3699.56      600.29   2095.15 o   0.59145
 -10   0   6     2980.85     9518.62   2868.49 o   0.54541
  -9   0   6    45364.93    36926.70  10410.26 o   0.50016
  -8   0   6   108883.55    90828.73  13240.62 o   0.45592
  -7   0   6     5314.27     5598.15   3210.68 o   0.41304
  -6   0   6     5390.08     2071.69   1595.56 o   0.37197
  -5   0   6   115854.78   114505.03   7484.08 o   0.33339
  -4   0   6   608689.38   600866.88   7737.30 o   0.29826
  -3   0   6    85099.45    95802.15  11625.51 o   0.26794
  -2   0   6      843.08      667.75    891.64 o   0.24424
  -1   0   6    18455.64     7900.57   4236.26 o   0.22922
   0   0   6   115014.52    98021.47   2551.73 o   0.22462
   1   0   6   205654.17   193481.44   4578.44 o   0.23107
   2   0   6    22466.24    19089.06   2848.94 o   0.24770
   3   0   6    21965.57    32165.43   3988.90 o   0.27267
   4   0   6    59189.60    42246.21   2640.69 o   0.30391
   5   0   6    38771.23    37893.62  11796.60 o   0.33971
   6   0   6    57214.00    62535.86  12974.70 o   0.37877
   7   0   6   529413.81   491164.22  22149.18 o   0.42019
   8   0   6    32351.48    42526.81   7845.82 o   0.46333
   9   0   6     1016.00     1156.59   2556.61 o   0.50776
  10   0   6     8114.17     2102.97   2950.62 o   0.55316
 -10   1   6     1038.67     6540.63   9953.69 o   0.54835
  -9   1   6    19887.65    20934.91   7161.45 o   0.50246
  -8   1   6    10620.54     6654.04   1805.76 o   0.45745
  -7   1   6    73969.16    71982.13   5299.96 o   0.41362
  -6   1   6     1720.41     1442.07    930.74 o   0.37139
  -5   1   6    36520.14    29472.92   1937.75 o   0.33136
  -4   1   6    23270.14    20075.53   2279.93 o   0.29445
  -3   1   6    70376.20    78365.35   2249.63 o   0.26197
  -2   1   6   152319.50   187379.77   6895.53 o   0.23575
  -1   1   6    42044.38    22907.85   1088.15 o   0.21806
   0   1   6    20844.92    22016.21   1340.39 o   0.21108
   1   1   6    41975.30    60297.97   1906.46 o   0.21583
   2   1   6     3404.98    11017.39   2887.07 o   0.23159
   3   1   6    10973.90    11034.01   2925.20 o   0.25634
   4   1   6   110270.58    98751.79   7788.14 o   0.28778
   5   1   6    19957.56    17646.99   1907.44 o   0.32395
   6   1   6    52092.01    49830.03   8795.14 o   0.36345
   7   1   6    25245.22    12928.74  10352.58 o   0.40531
   8   1   6   343251.25   326742.13  11932.50 o   0.44887
   9   1   6    75192.98    73587.47   4673.28 o   0.49368
  10   1   6     9302.79    11760.42   3381.77 o   0.53942
  11   1   6    64766.06    64319.13   4946.05 o   0.58588
 -10   2   6     3962.01    12406.67  12575.80 o   0.55444
  -9   2   6   149289.63   150157.83   7048.04 o   0.50820
  -8   2   6    20302.21    23814.15  10922.56 o   0.46276
  -7   2   6    14304.71    16928.40   1500.73 o   0.41840
  -6   2   6      520.67     1519.30   1410.78 o   0.37550
  -5   2   6    13777.64    10836.52   1500.73 o   0.33460
  -4   2   6   160093.97   148608.22   7351.12 o   0.29656
  -3   2   6    72827.63    75650.36   3590.01 o   0.26260
  -2   2   6   148100.02   156343.56   4185.42 o   0.23452
  -1   2   6    13652.48    17603.00   1757.86 o   0.21462
   0   2   6    11323.96    13530.99   3285.96 o   0.20531
   1   2   6     1139.27      639.40    361.74 o   0.20801
   2   2   6   357776.66   334093.25   5698.85 o   0.22228
   3   2   6     1100.09        0.00    791.91 o   0.24612
   4   2   6     5366.85     6249.28   2051.16 o   0.27707
   5   2   6    69179.30    59832.59   2153.81 o   0.31303
   6   2   6     1040.93     2404.10   1868.33 o   0.35246
   7   2   6     1155.00      207.27   1486.06 o   0.39433
   8   2   6    75650.86    87528.11   7655.18 o   0.43794
   9   2   6   106935.38   111196.58   5709.61 o   0.48282
  10   2   6    99000.18   116620.72   7932.84 o   0.52864
  11   2   6    14722.49    12900.39   7807.69 o   0.57518
 -10   3   6     9366.46    22179.48   3357.33 o   0.56358
  -9   3   6      546.42     3560.68   2450.05 o   0.51727
  -8   3   6    16904.05    20038.38   2797.12 o   0.47175
  -7   3   6    45101.19    44785.23   2657.31 o   0.42725
  -6   3   6     2993.68     6541.61   8889.98 o   0.38415
  -5   3   6   144727.77   132169.61  13315.90 o   0.34296
  -4   3   6   203357.56   199010.17   3388.61 o   0.30446
  -3   3   6   290793.78   292261.56  22738.71 o   0.26981
  -2   3   6    11092.42    13657.11   1355.05 o   0.24067
  -1   3   6   665272.94   612792.50   8367.90 o   0.21926
   0   3   6   610734.44   580238.94  15956.60 o   0.20798
   1   3   6    12147.48     9314.29   2526.31 o   0.20847
   2   3   6    18645.26    26579.01   1899.62 o   0.22065
   3   3   6   488500.72   403672.25   7252.38 o   0.24278
   4   3   6   294625.28   249578.34   5587.40 o   0.27244
   5   3   6    10642.48     4822.86   1196.67 o   0.30746
   6   3   6    77570.38    76281.94  17343.91 o   0.34621
   7   3   6     2926.86     6036.15   1700.17 o   0.38758
   8   3   6   146137.53   136261.19   7674.73 o   0.43081
   9   3   6     3028.19     5815.20   2430.49 o   0.47540
  10   3   6    11799.20     5554.16   1815.54 o   0.52100
  11   3   6     4755.61     1066.64   2783.43 o   0.56736
 -10   4   6      296.81     2593.77   3267.38 o   0.57562
  -9   4   6    26912.64    32387.36   3279.11 o   0.52951
  -8   4   6     1001.90     2878.27   2321.97 o   0.48419
  -7   4   6     1660.41     2179.23   2065.82 o   0.43992
  -6   4   6    24701.94    18546.45   5775.11 o   0.39704
  -5   4   6     1959.51     4901.07   1786.21 o   0.35606
  -4   4   6   409118.75   388838.03  15633.96 o   0.31772
  -3   4   6   317478.81   291574.25  19091.02 o   0.28308
  -2   4   6   381773.94   382580.94  19832.09 o   0.25367
  -1   4   6    12150.53    11035.97    987.45 o   0.23150
   0   4   6   809925.06   767798.69  12955.14 o   0.21876
   1   4   6   496660.75   469397.31   6339.23 o   0.21714
   2   4   6      374.94     2905.64   1424.47 o   0.22686
   3   4   6    96304.21    77107.09   2431.47 o   0.24660
   4   4   6   425801.91   428775.94   8021.80 o   0.27419
   5   4   6   197034.02   188009.41   9764.02 o   0.30753
   6   4   6     6654.81     3295.73   1994.45 o   0.34495
   7   4   6    97281.71   101107.00   6212.13 o   0.38528
   8   4   6    32592.91    37205.34   2741.39 o   0.42768
   9   4   6    39472.50    37904.38   4977.33 o   0.47160
  10   4   6    28694.36    29157.13   3429.68 o   0.51665
  11   4   6     5437.05     2836.23   2469.60 o   0.56256
 -10   5   6     3395.50     7465.51   5148.42 o   0.59039
  -9   5   6     2880.01     7908.39   6572.89 o   0.54469
  -8   5   6    95928.70    88427.56   5177.75 o   0.49984
  -7   5   6    36375.20    35408.38   3346.57 o   0.45609
  -6   5   6     1705.45     1056.86   1729.50 o   0.41378
  -5   5   6      193.72     1793.05   2222.25 o   0.37342
  -4   5   6      754.08      404.76   1391.23 o   0.33570
  -3   5   6   414292.09   410810.25   7629.76 o   0.30162
  -2   5   6   296662.28   291593.81   7940.66 o   0.27254
  -1   5   6    41367.47    35832.68   3514.73 o   0.25021
   0   5   6     1623.57     2557.59    968.87 o   0.23656
   1   5   6   553548.56   553625.81   7884.93 o   0.23311
   2   5   6    78911.38    57986.75   3362.22 o   0.24031
   3   5   6     1239.87     2685.67   1234.80 o   0.25725
   4   5   6   155871.78   147077.17   4203.02 o   0.28220
   5   5   6    78380.79    68562.23   6439.93 o   0.31324
   6   5   6     4310.79     2756.06   1576.99 o   0.34875
   7   5   6     3657.57     2161.63   1574.05 o   0.38751
   8   5   6    94386.26   113059.05  13335.46 o   0.42863
   9   5   6    29609.22    32998.41   2688.60 o   0.47149
  10   5   6    10929.10    11376.20   2529.24 o   0.51567
  11   5   6     8243.27    21915.51  11910.99 o   0.56085
  -9   6   6     5017.97    12585.58  13259.20 o   0.56258
  -8   6   6    50658.07    47066.14   5908.08 o   0.51840
  -7   6   6   182568.94   185621.94  10960.69 o   0.47540
  -6   6   6   123264.15   109365.41   7028.49 o   0.43392
  -5   6   6     6779.79     7990.52   6079.17 o   0.39447
  -4   6   6    29801.45    34253.74   2618.21 o   0.35770
  -3   6   6    70554.16    64275.14   6059.62 o   0.32452
  -2   6   6    46134.91    33779.57   1428.38 o   0.29615
  -1   6   6     3590.72     4838.50    654.06 o   0.27409
   0   6   6    25881.77    25591.56   1200.58 o   0.25994
   1   6   6   548129.94   545226.56   7977.81 o   0.25502
   2   6   6     4443.60     8382.57   1576.99 o   0.25987
   3   6   6     2459.37     1584.81    791.91 o   0.27395
   4   6   6    32152.40    28573.46   3324.09 o   0.29597
   5   6   6   329666.41   338743.06   9649.63 o   0.32429
   6   6   6     1211.97     1766.65   1234.80 o   0.35744
   7   6   6    14185.31    12605.13   6971.78 o   0.39419
   8   6   6     8262.78    15691.65   1785.23 o   0.43363
   9   6   6    18820.74    17579.53   2671.00 o   0.47509
  10   6   6    29167.08    15463.85   2486.22 o   0.51808
  11   6   6     2420.09     3837.36   3039.58 o   0.56226
  -9   7   6     5982.96    23425.04   3309.42 o   0.58293
  -8   7   6    14908.03    15558.68   3514.73 o   0.53957
  -7   7   6    60556.97    61057.62  14000.27 o   0.49748
  -6   7   6    32011.44    33187.10   3288.89 o   0.45702
  -5   7   6    33522.17    28733.80   8738.44 o   0.41865
  -4   7   6    25237.11    18883.75   5471.06 o   0.38301
  -3   7   6   227866.31   228587.69   5258.90 o   0.35094
  -2   7   6   267894.75   261907.77   5009.60 o   0.32347
  -1   7   6   125234.59   120309.47   5090.74 o   0.30190
   0   7   6     4285.47     4913.78   1881.04 o   0.28753
   1   7   6   218075.97   185402.91   8718.88 o   0.28148
   2   7   6   215973.73   210802.86   6249.28 o   0.28428
   3   7   6      288.56     1419.58    791.91 o   0.29567
   4   7   6   231353.20   221250.27   4257.76 o   0.31473
   5   7   6   396575.50   337870.03   6003.89 o   0.34017
   6   7   6    32499.60    32289.60   4844.37 o   0.37068
   7   7   6      303.22     2184.12   3115.84 o   0.40511
   8   7   6    73097.66    73063.44   8529.22 o   0.44255
   9   7   6    31734.66    33313.22  10068.07 o   0.48230
  10   7   6     2536.86     2434.41   2469.60 o   0.52383
  11   7   6     3013.28    12765.47   5318.54 o   0.56675
  -8   8   6     4794.43    11306.79   6648.17 o   0.56306
  -7   8   6     6560.63     7445.96   2438.32 o   0.52199
  -6   8   6    14519.22    17599.09   3761.11 o   0.48264
  -5   8   6     5864.48     6582.67   5318.54 o   0.44546
  -4   8   6    16365.92    12329.43   1850.73 o   0.41104
  -3   8   6      763.81     1322.79   1015.80 o   0.38013
  -2   8   6    65901.86    68180.95   2721.84 o   0.35365
  -1   8   6    65449.60    62387.25   4748.56 o   0.33266
   0   8   6      944.43      189.67    537.72 o   0.31825
   1   8   6   180115.66   189328.27   4768.11 o   0.31133
   2   8   6    93917.66   104740.04   2035.51 o   0.31241
   3   8   6   355818.56   373733.03   5648.99 o   0.32140
   4   8   6    25949.17    34610.59   4768.11 o   0.33767
   5   8   6   167865.98   142422.47  14000.27 o   0.36023
   6   8   6   526056.69   497906.25   8501.84 o   0.38799
   7   8   6    60286.71    52156.88   3988.90 o   0.41993
   8   8   6     9560.80     7943.59   1519.30 o   0.45515
   9   8   6    34528.03    38606.34   7522.21 o   0.49296
  11   8   6     1570.97     5736.98   2659.27 o   0.57427
  -8   9   6    30916.66    19388.23  18521.03 o   0.58859
  -7   9   6   100709.53    92426.25  31514.30 o   0.54861
  -6   9   6    95830.43   100382.55   4773.98 o   0.51042
  -5   9   6     4885.48      770.41   1067.62 o   0.47445
  -4   9   6    34903.15    38578.97   2458.85 o   0.44126
  -3   9   6    17008.52    20141.04   1807.72 o   0.41151
  -2   9   6     1790.62        0.00   1362.88 o   0.38601
  -1   9   6    35450.54    37378.38   1553.52 o   0.36563
   0   9   6    37645.39    38250.47   1611.20 o   0.35127
   1   9   6    56646.48    48185.58   6496.64 o   0.34369
   2   9   6   136749.59   149142.02  10942.11 o   0.34334
   3   9   6   187294.94   181826.59   3477.58 o   0.35024
   4   9   6    69346.06    61000.91   9250.74 o   0.36398
   5   9   6     1545.23     2337.62   1709.95 o   0.38382
   6   9   6   157325.64   162857.78   5660.73 o   0.40888
   7   9   6   476649.47   485109.47  12879.86 o   0.43825
   8   9   6     3275.85     3284.00   2848.94 o   0.47115
   9   9   6    74200.70    83468.81   4254.83 o   0.50687
  10   9   6    95172.66   110025.33   6345.10 o   0.54487
  11   9   6    68469.03    58090.38   7522.21 o   0.58470
  -7  10   6    23043.69    33598.70   5853.33 o   0.57703
  -6  10   6   271665.81   285836.31  52980.09 o   0.54000
  -5  10   6    89734.26    71903.92   5977.49 o   0.50525
  -4  10   6     6826.22     2136.21   1519.30 o   0.47325
  -3  10   6   102655.08    85488.69  12689.21 o   0.44462
  -2  10   6   179816.00   195514.98   7085.19 o   0.42004
  -1  10   6   125605.08   118437.23   4174.66 o   0.40026
   0  10   6    14839.33    12457.50   1500.73 o   0.38601
   1  10   6     3097.88     3157.88    660.91 o   0.37792
   2  10   6    20618.42    18753.72    982.56 o   0.37640
   3  10   6    19878.84    19881.95   1234.80 o   0.38151
   4  10   6    33694.95    27538.11   2089.29 o   0.39300
   5  10   6     3071.77     5868.97   1538.86 o   0.41033
   6  10   6    11737.59    13292.44   4425.92 o   0.43281
   7  10   6    11661.22    19254.29   1355.05 o   0.45967
   8  10   6   117316.88   122416.36   3665.29 o   0.49020
   9  10   6      165.19     2773.66   1899.62 o   0.52376
  10  10   6    35995.31    33433.48   6496.64 o   0.55980
  -6  11   6    77769.99    61754.70   5539.49 o   0.57113
  -5  11   6    60432.50    69939.77  19338.37 o   0.53754
  -4  11   6   198049.94   198183.06  22206.86 o   0.50668
  -3  11   6    29337.73    17390.84   7693.31 o   0.47910
  -2  11   6   215324.53   212690.75  13049.98 o   0.45538
  -1  11   6    42515.98    36635.35   2120.57 o   0.43615
   0  11   6    71329.09    62248.42  10771.02 o   0.42204
   1  11   6     7212.67    11641.15   1709.95 o   0.41355
   2  11   6    31780.28    29005.59   1975.88 o   0.41105
   3  11   6    47615.82    41320.36   6021.49 o   0.41464
   4  11   6     6831.19     7861.47   1214.27 o   0.42416
   5  11   6    23135.41    18675.51   1183.96 o   0.43923
   6  11   6    54210.35    52234.12   2260.38 o   0.45931
   7  11   6    82974.82    80658.00   2659.27 o   0.48376
   8  11   6      793.40      684.37   2557.59 o   0.51197
   9  11   6     6248.46    32293.51   6382.25 o   0.54335
  10  11   6      569.90     3381.77   5281.39 o   0.57739
  -5  12   6    91902.35   102728.97   5765.34 o   0.57107
  -4  12   6      326.39       38.13   2638.74 o   0.54128
  -3  12   6    65976.72    43451.69  14038.40 o   0.51467
  -2  12   6      946.72     6821.22   1974.90 o   0.49174
  -1  12   6    54960.23    51182.14   5261.83 o   0.47303
   0  12   6    20797.12    14917.33   1834.11 o   0.45905
   1  12   6     3677.07     4089.61   1615.12 o   0.45025
   2  12   6     2164.17     3647.70   1319.86 o   0.44694
   3  12   6    98723.71    98219.93   4236.26 o   0.44923
   4  12   6    71706.60    70172.46   3495.18 o   0.45703
   5  12   6     1259.04     2533.15   1253.38 o   0.47009
   6  12   6     9922.54    12661.84   7978.79 o   0.48796
   7  12   6    87047.01    80505.48  11226.62 o   0.51016
   8  12   6    93086.98    72015.38   6553.34 o   0.53613
   9  12   6       64.14     1595.56   4179.55 o   0.56537
  -4  13   6    34417.61    41788.66   4622.44 o   0.57684
  -3  13   6    19418.59    18881.79   3799.24 o   0.55112
  -2  13   6    11887.48    22619.44  13885.89 o   0.52891
  -1  13   6    15278.58    21981.99  12347.03 o   0.51067
   0  13   6      727.52     2731.62   1918.19 o   0.49683
   1  13   6      619.51     9577.28   2090.26 o   0.48778
   2  13   6    78101.62    86261.05   5869.95 o   0.48378
   3  13   6     2681.49     5386.98   3950.78 o   0.48496
   4  13   6    17686.69    22073.89   2621.14 o   0.49127
   5  13   6    14558.69    17157.18   2384.54 o   0.50253
   6  13   6      345.08      189.67   3457.05 o   0.51841
   7  13   6    83505.80    73396.82   7541.77 o   0.53851
   8  13   6    91404.67    70985.88  15196.95 o   0.56237
   9  13   6    19010.75    22619.44   4370.20 o   0.58954
  -3  14   6      430.40     7913.28   2612.34 o   0.58829
  -2  14   6    51128.49    37524.06   4254.83 o   0.56673
  -1  14   6   189343.44   197289.47   7946.52 o   0.54892
   0  14   6    30719.70    40689.76   4520.76 o   0.53522
   1  14   6    25206.47    25607.21   3418.92 o   0.52596
   2  14   6    13083.88     7826.27   2279.93 o   0.52138
   3  14   6    57356.00    60294.06   4292.96 o   0.52160
   4  14   6     9107.16     7750.01   1861.49 o   0.52661
   5  14   6    49213.69    26784.32   4901.07 o   0.53628
   6  14   6     9705.70    18198.40   6382.25 o   0.55036
   7  14   6    16798.33    29556.03   4692.83 o   0.56853
   8  14   6    57306.35    45731.62  10466.96 o   0.59041
  -1  15   6    83263.76    70855.84   6154.45 o   0.58766
   0  15   6   215790.38   216214.28  10789.60 o   0.57409
   1  15   6    18079.81    15918.47   3799.24 o   0.56466
   2  15   6    77853.34    72109.23   5052.61 o   0.55958
   3  15   6    54488.65    41145.36   4254.83 o   0.55897
   4  15   6    38969.04    47148.26   6838.82 o   0.56284
   6  15   6       42.73        0.00   4939.20 o   0.58357
  -5 -10   7    62132.37    66174.76   7048.04 o   0.58973
  -4 -10   7   136267.41   123521.13  25303.15 o   0.57860
  -3 -10   7    13458.82    16739.71   4711.40 o   0.57166
  -2 -10   7     8385.79     9469.74   6743.99 o   0.56907
  -1 -10   7    12034.92    10121.85   7427.38 o   0.57089
   0 -10   7    15503.09     8049.18   2568.35 o   0.57708
   1 -10   7     8266.72     3675.07   2001.30 o   0.58749
  -7  -9   7   152745.00   168723.83   9612.48 o   0.59418
  -6  -9   7     7449.46    10159.97   2678.82 o   0.57366
  -5  -9   7    62050.68    59090.54   4977.33 o   0.55691
  -4  -9   7   103179.13    89296.72  13049.98 o   0.54427
  -3  -9   7    61706.21    54024.24   4502.18 o   0.53604
  -2  -9   7     6824.72     9960.53   2206.61 o   0.53243
  -1  -9   7     9557.25    13574.01   2659.27 o   0.53352
   0  -9   7    37070.32    34006.39   2691.53 o   0.53929
   1  -9   7     4991.87     4121.87   4083.74 o   0.54959
   2  -9   7     4388.47    13935.75   4597.02 o   0.56417
   3  -9   7      138.84      350.01   2529.24 o   0.58271
  -8  -8   7      582.43      750.85   1757.86 o   0.59215
  -7  -8   7    49049.82    52205.77   6933.65 o   0.56634
  -6  -8   7    88180.16    91883.63  16089.56 o   0.54393
  -5  -8   7    61314.06    40342.69   2964.30 o   0.52537
  -4  -8   7   145388.44   123753.80   6800.69 o   0.51106
  -3  -8   7   110607.27   103473.95   4232.35 o   0.50138
  -2  -8   7     8006.78     6560.18   3001.46 o   0.49660
  -1  -8   7    11029.44     9574.35   2127.42 o   0.49685
   0  -8   7   108565.34   127327.21   4683.05 o   0.50214
   1  -8   7    94180.11    98950.26   9707.31 o   0.51229
   2  -8   7      366.61     3754.26   2588.88 o   0.52704
   3  -8   7     3010.46     5288.23   3587.08 o   0.54601
   4  -8   7    38165.30    37033.27   8851.85 o   0.56877
  -8  -7   7     1170.67     3094.33   2602.56 o   0.56811
  -7  -7   7    26616.16    10181.48   2659.27 o   0.54031
  -6  -7   7     8530.39    10445.46   5185.58 o   0.51589
  -5  -7   7    17078.42    16230.34   7541.77 o   0.49536
  -4  -7   7      466.06      322.63   1369.72 o   0.47921
  -3  -7   7    72163.56    81060.80   3988.90 o   0.46790
  -2  -7   7    85197.93    86027.38  11549.25 o   0.46179
  -1  -7   7     1403.42     2508.71   2659.27 o   0.46107
   0  -7   7   113898.50   110298.11   3687.78 o   0.46578
   1  -7   7     1127.65      360.76   1343.32 o   0.47576
   2  -7   7    32354.19    30113.29   7541.77 o   0.49067
   3  -7   7     4349.86    15076.69   3991.84 o   0.51010
   4  -7   7    68868.88    87078.38   9878.41 o   0.53354
   5  -7   7   156317.72   138808.02  19850.67 o   0.56050
   6  -7   7    83530.20    61309.86  10011.37 o   0.59049
  -9  -6   7    41520.38    35341.89  10390.71 o   0.57888
  -8  -6   7    66492.20    72089.69   7902.53 o   0.54622
  -7  -6   7     7399.20     7042.18   2164.57 o   0.51636
  -6  -6   7     1421.23     2342.50   1545.70 o   0.48982
  -5  -6   7     4451.34     4470.90   1358.97 o   0.46718
  -4  -6   7    49765.54    50959.23   6724.43 o   0.44900
  -3  -6   7    36450.56    32751.06   3628.14 o   0.43587
  -2  -6   7    21545.28    25481.09   4179.55 o   0.42823
  -1  -6   7    54723.71    58211.61   7351.12 o   0.42639
   0  -6   7    62729.41    62872.18   3076.74 o   0.43042
   1  -6   7   194426.50   189260.81   5254.99 o   0.44016
   2  -6   7    32506.20    40448.28   4198.13 o   0.45525
   3  -6   7     4269.03     5854.30   6439.93 o   0.47516
   4  -6   7    13575.45    19348.14   5223.71 o   0.49934
   5  -6   7    27194.75    32789.19   5372.31 o   0.52718
   6  -6   7   125453.88   134911.02  14056.98 o   0.55814
   7  -6   7     7322.59    11028.15   8833.27 o   0.59174
  -7  -5   7    93549.20    67284.41   4520.76 o   0.49480
  -6  -5   7   179241.36   153343.08  13392.16 o   0.46606
  -5  -5   7    13883.46     6949.30   1294.44 o   0.44116
  -4  -5   7     3781.87     3802.17   1785.23 o   0.42079
  -3  -5   7   272116.00   242346.45   6201.38 o   0.40562
  -2  -5   7   277774.25   241272.02  13791.05 o   0.39626
  -1  -5   7    34216.82    36440.80   2089.29 o   0.39311
   0  -5   7   153061.02   141247.31   4901.07 o   0.39633
   1  -5   7   339340.44   331113.34  12309.88 o   0.40577
   2  -5   7   149641.61   119853.88   4996.89 o   0.42100
   3  -5   7    13560.05     9164.70   5205.13 o   0.44143
   5  -5   7     7743.56    14004.18   3733.73 o   0.49515
   6  -5   7     2389.03     4275.36   4407.35 o   0.52713
   7  -5   7    51475.26    26463.64   7275.84 o   0.56177
 -10  -4   7    79771.77    73990.27   6526.94 o   0.58502
  -9  -4   7     5925.62     4774.95   3418.92 o   0.54648
  -8  -4   7     1249.04     2874.36   4445.48 o   0.50997
  -7  -4   7    36349.89    44170.28  13315.90 o   0.47594
  -6  -4   7    40605.50    42035.04   9536.22 o   0.44497
  -5  -4   7   418212.50   449046.03  18977.61 o   0.41773
  -4  -4   7    22779.14    19633.63   4198.13 o   0.39500
  -3  -4   7    85580.64    82366.00  10485.54 o   0.37760
  -2  -4   7   358990.69   358469.59  17742.80 o   0.36628
  -1  -4   7   424567.47   417659.81   8276.00 o   0.36162
   0  -4   7    45416.86    46313.33   4312.51 o   0.36386
   1  -4   7   561795.75   519103.19  24125.05 o   0.37290
   2  -4   7   115733.30   100154.74   8510.64 o   0.38824
   3  -4   7    66594.10    72098.48  17020.30 o   0.40920
   4  -4   7     6221.86     2745.31   2697.40 o   0.43494
   5  -4   7   308178.19   218931.20  10618.50 o   0.46468
   6  -4   7    35375.73    31781.21   4071.03 o   0.49771
   7  -4   7     1360.99     5345.91   6287.41 o   0.53341
   8  -4   7     6488.10     2292.64   3155.93 o   0.57128
 -10  -3   7    11855.66    18517.12   7085.19 o   0.57461
  -9  -3   7    17245.64    18785.00   2790.28 o   0.53448
  -8  -3   7    16005.12     6360.74   3001.46 o   0.49616
  -7  -3   7   115009.28   122280.45   8130.33 o   0.46013
  -6  -3   7     1526.36     2496.98   1469.44 o   0.42695
  -5  -3   7     6367.02     5500.39   1258.26 o   0.39734
  -4  -3   7   232142.16   213416.19   4205.95 o   0.37215
  -3  -3   7    16908.35    17295.03   1525.17 o   0.35233
  -2  -3   7    49048.33    50608.25   3722.98 o   0.33882
  -1  -3   7   297468.03   290390.31  15045.41 o   0.33241
   0  -3   7   357967.56   322075.69  21218.43 o   0.33349
   1  -3   7     6606.97    12192.56   4882.50 o   0.34199
   2  -3   7   440803.47   404202.19  12024.40 o   0.35739
   3  -3   7   201277.03   181966.41  13392.16 o   0.37885
   4  -3   7      613.50       76.26   2685.67 o   0.40539
   5  -3   7    50265.79    47796.46  17970.60 o   0.43611
   6  -3   7    80029.51    70173.43   9915.56 o   0.47017
   7  -3   7    93254.43    81807.75   7316.90 o   0.50691
   8  -3   7     3498.74    19717.71   6876.95 o   0.54579
   9  -3   7    26574.83    30014.55   8833.27 o   0.58637
 -10  -2   7   105882.74   115063.28  14399.16 o   0.56711
  -9  -2   7     9634.72    13085.17   9288.87 o   0.52554
  -8  -2   7    32834.12    30218.89   3076.74 o   0.48558
  -7  -2   7     1410.90     3164.73   1432.29 o   0.44768
  -6  -2   7   125200.34   116566.95   3610.55 o   0.41240
  -5  -2   7    17818.23    16358.42   1639.56 o   0.38046
  -4  -2   7    74726.16    63791.19   7826.27 o   0.35279
  -3  -2   7     4016.90     2453.96   3020.03 o   0.33044
  -2  -2   7   108064.63   106054.03   3039.58 o   0.31455
  -1  -2   7    15568.79    18921.88   2241.80 o   0.30615
   0  -2   7     9655.00     3932.20   1074.46 o   0.30583
   1  -2   7    20420.04    20218.27   3418.92 o   0.31363
   2  -2   7     1024.55      261.04    977.67 o   0.32897
   3  -2   7   119754.70   120603.75   5964.78 o   0.35087
   5  -2   7    15392.01     5352.76   5964.78 o   0.40982
   6  -2   7   188013.81   158321.39  11720.34 o   0.44487
   7  -2   7    32191.88    25008.87   4697.72 o   0.48260
   8  -2   7    11853.19    10294.89  10372.13 o   0.52241
   9  -2   7      367.15     1067.62   2541.95 o   0.56387
 -10  -1   7    34178.28    41500.26   6041.04 o   0.56263
  -9  -1   7   188824.53   175442.39   7826.27 o   0.51982
  -8  -1   7     8452.63    16853.12   6458.51 o   0.47844
  -7  -1   7    16709.93    14849.87   4027.03 o   0.43889
  -6  -1   7   141305.45   142409.77   5908.08 o   0.40170
  -5  -1   7    22994.75    20493.00   4254.83 o   0.36760
  -4  -1   7     8017.98     6631.55    971.81 o   0.33753
  -3  -1   7    46859.09    39886.11   1201.56 o   0.31264
  -2  -1   7   264236.41   284939.78   4688.92 o   0.29426
  -1  -1   7   105922.72   107087.43   3418.92 o   0.28365
   0  -1   7    90229.98    89225.35   2659.27 o   0.28170
   1  -1   7     1741.17     3191.12    912.17 o   0.28857
   2  -1   7   193268.22   192631.83   8168.46 o   0.30368
   3  -1   7   199618.33   178725.42   6401.80 o   0.32587
   4  -1   7     1602.88     6332.39   2925.20 o   0.35382
   5  -1   7     9051.44     8259.38   7674.73 o   0.38628
   6  -1   7    41656.77    43984.52   4299.80 o   0.42221
   7  -1   7   187323.67   124728.55   8891.93 o   0.46080
   8  -1   7    17476.13    28541.20  10523.67 o   0.50144
   9  -1   7      142.65     2439.29   3891.14 o   0.54366
  10  -1   7     4545.33     6556.27   3319.20 o   0.58712
 -10   0   7    68356.00    69251.49   7009.91 o   0.56124
  -9   0   7   120278.37   123560.23   7997.36 o   0.51744
  -8   0   7   113574.83   111244.49   9973.24 o   0.47489
  -7   0   7    16478.65    16001.57   1633.69 o   0.43396
  -6   0   7   173058.44   151118.88   5015.46 o   0.39516
  -5   0   7   162960.42   138852.03   3161.79 o   0.35918
  -4   0   7     5894.62     3989.88   1615.12 o   0.32694
  -3   0   7     8730.74     8186.05   2165.55 o   0.29967
  -2   0   7     1299.48      493.72    912.17 o   0.27881
  -1   0   7   114727.52    93080.31   5052.61 o   0.26588
   0   0   7   148328.38   149592.72  11701.76 o   0.26206
   1   0   7    31364.18    19224.96   4540.31 o   0.26774
   2   0   7      504.37        0.00    804.62 o   0.28235
   3   0   7   271545.25   254613.36  14228.07 o   0.30460
   4   0   7   265039.03   251527.81  15672.09 o   0.33297
   5   0   7     1298.28     1995.43   2847.96 o   0.36603
   6   0   7   234747.17   203619.89   8341.50 o   0.40264
   7   0   7   306447.72   334252.63  13706.97 o   0.44190
   8   0   7    62571.53    85160.18  14304.33 o   0.48318
   9   0   7       90.29        0.00   3209.70 o   0.52600
  10   0   7    43806.75    31308.99   5121.05 o   0.57002
 -10   1   7      244.38     1953.39   2703.27 o   0.56296
  -9   1   7    10872.00    24697.97   6154.45 o   0.51843
  -8   1   7    26560.78    16944.05   2621.14 o   0.47501
  -7   1   7     5800.72     4748.56   2715.97 o   0.43305
  -6   1   7   109247.72   120763.11   5642.15 o   0.39300
  -5   1   7    63845.16    60253.97   2171.41 o   0.35552
  -4   1   7   467955.28   459430.91  21066.89 o   0.32150
  -3   1   7    36580.87    31999.23   2241.80 o   0.29216
  -2   1   7   156276.23   157138.41  10561.80 o   0.26903
  -1   1   7    37235.44    33374.81   3704.40 o   0.25382
   0   1   7   201271.75   211522.44   5376.22 o   0.24799
   1   1   7   330455.28   307338.25   6458.51 o   0.25218
   2   1   7    37904.82    45193.90   1827.27 o   0.26593
   3   1   7   300730.88   281223.66   6515.21 o   0.28787
   4   1   7   304505.88   283725.50   7441.07 o   0.31630
   5   1   7   281227.31   310891.13  10561.80 o   0.34963
   7   1   7   274542.19   316852.00  12581.67 o   0.42629
   8   1   7    53826.39    62410.72  17742.80 o   0.46797
   9   1   7      300.13     2156.75   2431.47 o   0.51117
  10   1   7    26290.46    22377.95   3970.33 o   0.55554
 -10   2   7     4206.96     8929.08   4236.26 o   0.56777
  -9   2   7    51054.08    38948.52   7807.69 o   0.52278
  -8   2   7    63811.95    60614.73   4061.25 o   0.47880
  -7   2   7    87539.22    86049.88  12612.96 o   0.43616
  -6   2   7     3986.11     4925.52   6079.17 o   0.39527
  -5   2   7   303947.25   270351.94  14969.15 o   0.35676
  -4   2   7    89301.40    87437.18   6021.49 o   0.32145
  -3   2   7    12555.51    10252.85   2488.18 o   0.29055
  -2   2   7    32717.81    35566.76    948.34 o   0.26557
  -1   2   7   131617.81   120018.13   3481.49 o   0.24832
   0   2   7   299004.44   290261.25  12195.49 o   0.24046
   1   2   7     3190.78     4869.79    702.95 o   0.24292
   2   2   7      852.28     1166.36   1063.71 o   0.25538
   3   2   7     4749.48     1760.79   1063.71 o   0.27651
   4   2   7   121462.85   125402.16  24467.24 o   0.30450
   5   2   7   362706.19   336737.88  42114.23 o   0.33765
   6   2   7   121933.36   102553.95   4855.12 o   0.37460
   7   2   7     2810.79       76.26   3799.24 o   0.41432
   8   2   7   171550.63   142332.53   9840.28 o   0.45610
   9   2   7   278443.03   276809.44  11549.25 o   0.49942
  10   2   7     5525.40     8991.66   2401.16 o   0.54391
  11   2   7    83743.52    74649.23   6063.53 o   0.58930
 -10   3   7    26367.27    41836.57  11416.28 o   0.57559
  -9   3   7    49237.35    61448.69  10903.98 o   0.53040
  -8   3   7   187842.17   197150.63   7034.35 o   0.48618
  -7   3   7   130271.92   120728.89  12442.84 o   0.44322
  -6   3   7    11508.11     4254.83   1139.97 o   0.40192
  -5   3   7     2840.27     2214.43   3988.90 o   0.36285
  -4   3   7   208372.31   192128.31  12081.10 o   0.32681
  -3   3   7   217750.69   213892.31   7731.44 o   0.29492
  -2   3   7     5001.89     6272.75   1063.71 o   0.26866
  -1   3   7    86540.58    90819.93   3460.96 o   0.24980
   0   3   7     7814.06     6656.00   2621.14 o   0.24010
   1   3   7    96366.78    87917.22   2754.10 o   0.24067
   2   3   7      194.94       69.41    744.99 o   0.25144
   3   3   7    71545.59    71671.23   5983.36 o   0.27120
   4   3   7     1368.52      702.95    805.60 o   0.29816
   5   3   7     4425.84     3167.66   1444.02 o   0.33057
   6   3   7    12764.42     9110.93   4425.92 o   0.36699
   7   3   7    48913.83    54689.05   5964.78 o   0.40634
   8   3   7   100667.47    92283.51   4761.27 o   0.44784
   9   3   7     7584.58    13348.16  11302.88 o   0.49096
  10   3   7    55567.79    51585.93  10277.30 o   0.53530
  11   3   7      215.03     3042.52   3001.46 o   0.58058
 -10   4   7     2067.11     2274.07   2108.84 o   0.58630
  -9   4   7     3498.22     5698.85   2391.39 o   0.54116
  -8   4   7     5557.05     5759.47   2277.98 o   0.49698
  -7   4   7   129929.21   159912.05  15273.20 o   0.45404
  -6   4   7   159144.53   152103.39  10201.04 o   0.41272
  -5   4   7     4915.12      759.65    729.34 o   0.37356
  -4   4   7   257132.08   259457.72  13392.16 o   0.33731
  -3   4   7    88456.66    85510.19  18008.73 o   0.30502
  -2   4   7   128059.55   126399.40   3299.65 o   0.27808
  -1   4   7    68359.60    52997.68   1852.69 o   0.25814
   0   4   7   513557.47   477625.38   8130.33 o   0.24693
   1   4   7    48952.67    50486.04   5793.69 o   0.24564
   2   4   7     6270.52    19922.04   2277.00 o   0.25442
   3   4   7    14061.96    13711.86   1101.84 o   0.27229
   4   4   7   351034.31   375364.75   6205.29 o   0.29763
   5   4   7    10005.09     7279.75   3381.77 o   0.32870
   6   4   7    14175.31    16589.15   2222.25 o   0.36406
   7   4   7    11390.83    12491.72   2030.63 o   0.40256
   8   4   7    42777.68    39973.13   5831.82 o   0.44339
   9   4   7    37374.87    30074.20   3233.16 o   0.48597
  10   4   7    13066.19     8544.86   3913.62 o   0.52987
  11   4   7    15781.48    17019.33   4039.74 o   0.57478
  -9   5   7    19598.52    29273.48  13297.33 o   0.55488
  -8   5   7    68005.51    71300.69   4134.58 o   0.51099
  -7   5   7    16172.65     4106.23   2442.23 o   0.46836
  -6   5   7      421.71       38.13   1616.09 o   0.42736
  -5   5   7    26945.46    31461.51   7560.34 o   0.38850
  -4   5   7   129094.34   127224.55   6739.10 o   0.35250
  -3   5   7   170111.75   165611.88   4274.39 o   0.32032
  -2   5   7    53625.11    56892.73   2033.56 o   0.29322
  -1   5   7     4420.56     5696.90   1386.34 o   0.27272
   0   5   7   324180.19   303591.81  13221.07 o   0.26039
   1   5   7   196736.80   177901.25   8680.76 o   0.25740
   2   5   7    26124.31    36742.89   8015.94 o   0.26407
   3   5   7   197882.39   177299.98   3809.99 o   0.27971
   4   5   7    35512.78    33203.72   4578.44 o   0.30293
   5   5   7    90905.40    80050.88   7484.08 o   0.33214
   6   5   7   285804.94   257213.97   7259.22 o   0.36592
   7   5   7    18205.02    23615.69   2633.85 o   0.40311
   8   5   7   112996.40   116997.12   4567.69 o   0.44287
   9   5   7    17710.72    16245.01   5793.69 o   0.48455
  10   5   7    69647.98    63091.18   8092.20 o   0.52770
  11   5   7     2481.25     1484.11   1832.16 o   0.57199
  -9   6   7    25665.22    15311.33   3343.64 o   0.57134
  -8   6   7    70877.80    63409.90   3519.62 o   0.52795
  -7   6   7   193323.52   173282.72   6686.30 o   0.48587
  -6   6   7    57383.64    49080.14   4939.20 o   0.44546
  -5   6   7    52554.32    51340.53   8396.25 o   0.40721
  -4   6   7    95402.27    97131.79   5072.17 o   0.37179
  -3   6   7   168931.80   194752.42   7370.67 o   0.34010
  -2   6   7    69524.98    64578.21   1869.31 o   0.31326
  -1   6   7    33180.55    33419.79   1557.43 o   0.29261
   0   6   7   258316.28   250384.91  16792.51 o   0.27953
   1   6   7   211396.00   234622.88  11606.93 o   0.27509
   2   6   7   247372.70   255347.58   4099.38 o   0.27971
   3   6   7     4207.04     4794.51   3134.42 o   0.29297
   4   6   7   111913.58   109532.58   2830.36 o   0.31376
   5   6   7    81270.74    75648.41   2921.29 o   0.34072
   6   6   7      743.02     2034.54   3058.16 o   0.37250
   7   6   7   137851.52   122790.80   4939.20 o   0.40798
   8   6   7    48573.04    36918.88   7845.82 o   0.44628
   9   6   7    65419.23    60732.05  14570.26 o   0.48674
  10   6   7    72950.78    94564.41   5193.40 o   0.52885
  11   6   7    60666.80    57900.71   5547.32 o   0.57226
  -9   7   7      122.71     7405.87   3258.58 o   0.59031
  -8   7   7    38094.23    34648.72   3684.85 o   0.54760
  -7   7   7    86261.16    79263.84  14133.24 o   0.50625
  -6   7   7   148909.23   135073.30  10181.48 o   0.46662
  -5   7   7    53842.14    55252.20   9498.09 o   0.42920
  -4   7   7    66871.45    61051.75  11379.13 o   0.39460
  -3   7   7   510252.06   466381.16  11432.91 o   0.36364
  -2   7   7   119891.80   116018.47   3207.74 o   0.33732
  -1   7   7    40863.51    43423.33   1538.86 o   0.31680
   0   7   7     6045.57     4786.69    832.98 o   0.30326
   1   7   7   829418.44   811389.13  11379.13 o   0.29765
   2   7   7   112386.51   103316.53   2702.29 o   0.30041
   3   7   7      590.31      884.79    912.17 o   0.31133
   4   7   7    41324.12    47790.59   3381.77 o   0.32959
   5   7   7    94123.11    97457.34   3217.52 o   0.35407
   6   7   7    32862.98    42181.69   2509.69 o   0.38356
   7   7   7     5967.13     5465.19   1323.77 o   0.41701
   8   7   7     8842.21    10454.25   4331.09 o   0.45355
   9   7   7     7228.25     6098.72   2925.20 o   0.49248
  10   7   7    24844.72    39930.11   4635.15 o   0.53329
  11   7   7    19968.03    43995.27   4482.63 o   0.57557
  -8   8   7      377.33     6423.31   4428.86 o   0.56964
  -7   8   7    11929.86     9409.12   4995.91 o   0.52915
  -6   8   7    16777.57    23785.80  10656.63 o   0.49044
  -5   8   7    46033.49    36533.67   9915.56 o   0.45398
  -4   8   7    97264.62    96920.61  10771.02 o   0.42034
  -3   8   7    95956.52    97523.84   3383.73 o   0.39026
  -2   8   7   839608.50   786462.38  12417.42 o   0.36461
  -1   8   7   245825.05   226338.09   3885.27 o   0.34440
   0   8   7     4009.09     4733.89    930.74 o   0.33060
   1   8   7   376485.78   322725.84   9099.20 o   0.32406
   2   8   7   130721.01   115870.84   6079.17 o   0.32520
   3   8   7   227131.52   232664.59   3414.03 o   0.33395
   4   8   7    45317.56    39811.81   3476.60 o   0.34974
   5   8   7   215215.81   190397.84   4266.56 o   0.37167
   6   8   7    33983.87    31510.39   1815.54 o   0.39873
   7   8   7    11305.41    12923.86   4065.16 o   0.42994
   8   8   7    64014.56    67629.53   3633.03 o   0.46449
   9   8   7     3555.31      938.57   1624.89 o   0.50167
  10   8   7     1888.38     2469.60   2697.40 o   0.54094
  11   8   7     5278.24     9346.55   3001.46 o   0.58188
  -8   9   7     2564.69     3417.94   4179.55 o   0.59381
  -7   9   7    16707.87    28295.80  15843.19 o   0.55427
  -6   9   7     3178.03      227.80   3020.03 o   0.51657
  -5   9   7    40509.06    31584.70   5105.41 o   0.48114
  -4   9   7      915.71     2010.10   1557.43 o   0.44852
  -3   9   7    83239.22    85272.62   4160.00 o   0.41937
  -2   9   7    53255.55    50358.95   2229.09 o   0.39446
  -1   9   7   126276.49   125321.03   3227.30 o   0.37464
   0   9   7   289569.41   275707.63   5225.66 o   0.36074
   1   9   7    14658.79    12129.99   2374.77 o   0.35347
   2   9   7   300781.88   260259.41   5053.59 o   0.35323
   3   9   7   314707.91   301592.47  20363.95 o   0.36004
   4   9   7    42174.43    48628.46   1760.79 o   0.37351
   5   9   7   211405.17   198071.59   4039.74 o   0.39296
   6   9   7   185018.47   180012.03   8111.75 o   0.41755
   7   9   7   129496.70   115167.88   5185.58 o   0.44644
   8   9   7    15034.20    22616.50   4198.13 o   0.47884
   9   9   7    41995.27    39853.85   4254.83 o   0.51410
  10   9   7    89032.47    67018.48   5394.80 o   0.55166
  11   9   7     7291.14    10980.24   3039.58 o   0.59110
  -7  10   7    67923.68    85595.24   6728.34 o   0.58132
  -6  10   7    32630.50    38518.35  21522.49 o   0.54465
  -5  10   7     3045.53    12435.02   4273.41 o   0.51028
  -4  10   7    10463.54    12767.43   3324.09 o   0.47870
  -3  10   7     4974.91     7440.09   9365.13 o   0.45049
  -2  10   7      998.47     4698.70   1726.57 o   0.42633
  -1  10   7      922.18     1799.90   1253.38 o   0.40694
   0  10   7     1948.75     2890.00   1349.19 o   0.39303
   1  10   7    24956.20    26379.57   2678.82 o   0.38518
   2  10   7    14822.55    14532.13   1343.32 o   0.38377
   3  10   7   104292.38   105533.91   2492.09 o   0.38888
   4  10   7    16727.63    17314.58   1444.02 o   0.40025
   5  10   7    28534.15    26871.33   1329.64 o   0.41736
   6  10   7   103333.66    97796.60   5604.02 o   0.43956
   7  10   7    88378.34    85789.80   9042.50 o   0.46611
   8  10   7    17891.04    17020.30   2659.27 o   0.49632
   9  10   7    51481.10    49124.14   4254.83 o   0.52956
  10  10   7    21715.60    17020.30   3115.84 o   0.56529
  -6  11   7   109877.93   104511.26  13734.35 o   0.57441
  -5  11   7     7214.32     8841.09  11986.27 o   0.54109
  -4  11   7      592.84     2102.00   2617.23 o   0.51052
  -3  11   7   121731.09   127904.04   6097.74 o   0.48323
  -2  11   7   195525.38   193561.59   7118.44 o   0.45980
  -1  11   7     9297.62    10570.60   1896.69 o   0.44085
   0  11   7      548.08      367.60    679.48 o   0.42697
   1  11   7   124549.95   117744.05   3172.55 o   0.41867
   2  11   7    61590.20    70138.24   2526.31 o   0.41629
   3  11   7    63815.79    64138.26   2260.38 o   0.41991
   4  11   7    23023.99    30075.17   5110.30 o   0.42940
   5  11   7      632.10       76.26   1074.46 o   0.44438
   6  11   7   164606.20   161365.86   6174.00 o   0.46431
   7  11   7    41341.87    39161.66   6059.62 o   0.48859
   8  11   7     6973.71     4944.09   3418.92 o   0.51660
   9  11   7    18460.66    12157.36   1937.75 o   0.54778
  10  11   7     7852.69    20629.87   6116.32 o   0.58161
  -5  12   7    22164.90    16966.53  14683.67 o   0.57330
  -4  12   7     1243.80     1899.62   2621.14 o   0.54371
  -3  12   7     1481.37     4490.45   5394.80 o   0.51729
  -2  12   7    94220.28    81980.79   4919.65 o   0.49455
  -1  12   7    42865.20    36052.66   8718.88 o   0.47603
   0  12   7    34321.37    15153.93   2354.24 o   0.46222
   1  12   7     7616.78    10625.35   2906.62 o   0.45356
   2  12   7   186415.30   188114.98   3829.54 o   0.45035
   3  12   7   366125.84   329953.78   6764.52 o   0.45269
   4  12   7    32912.02    24722.41   1378.52 o   0.46052
   5  12   7        1.25     3101.18    977.67 o   0.47355
   6  12   7    54149.79    50648.34   6478.06 o   0.49138
   7  12   7   237646.83   238284.25   6331.41 o   0.51349
   8  12   7    19814.05    14931.02   4502.18 o   0.53937
   9  12   7     8377.56     4216.70   5281.39 o   0.56850
  -4  13   7    21292.53    15148.06   4236.26 o   0.57802
  -3  13   7     6027.99     3512.78   3932.20 o   0.55242
  -2  13   7     4655.27     9967.37   5604.02 o   0.53032
  -1  13   7    32234.63    25769.50   6382.25 o   0.51220
   0  13   7    26747.67    38524.21   4635.15 o   0.49848
   1  13   7     1093.87     4540.31   5869.95 o   0.48953
   2  13   7      390.40      853.51   2011.07 o   0.48562
   3  13   7    35956.00    23544.31   2963.33 o   0.48686
   4  13   7   150381.83   143003.20   4901.07 o   0.49323
   5  13   7    71004.03    68060.69   7522.21 o   0.50451
   6  13   7    21321.45    24303.96  17381.06 o   0.52040
   7  13   7    95135.55    87589.70  26955.41 o   0.54049
   8  13   7    30681.78    35931.43   6667.73 o   0.56433
   9  13   7    13898.11    22103.23   4056.36 o   0.59147
  -3  14   7      317.39     3189.17   3076.74 o   0.58842
  -2  14   7    49187.65    50141.90   4350.64 o   0.56693
  -1  14   7    24207.32    10771.02   2647.54 o   0.54919
   0  14   7      712.72     4315.45   2364.01 o   0.53556
   1  14   7     5192.92     5394.80   2697.40 o   0.52638
   3  14   7     4617.92     5356.67   2659.27 o   0.52215
   4  14   7     1251.93    11739.89   2317.08 o   0.52723
   5  14   7     6840.93     6451.66   8414.83 o   0.53695
   6  14   7    40015.77    57508.67  21028.76 o   0.55108
   7  14   7    10731.75     3289.87   3267.38 o   0.56929
   8  14   7    90088.16   109223.65  18521.03 o   0.59120
  -1  15   7    66922.34    81949.50   6572.89 o   0.58682
   0  15   7    43566.41    37384.25   4862.94 o   0.57330
   1  15   7    28692.26    18236.53   3495.18 o   0.56392
   2  15   7    17359.19    19413.65   3418.92 o   0.55890
   3  15   7      375.45        0.00   1861.49 o   0.55835
   4  15   7    30158.21    23973.51   3077.71 o   0.56228
   5  15   7     3272.81      265.93   4901.07 o   0.57062
   6  15   7      227.17      304.06   3837.37 o   0.58315
  -5  -9   8    78958.70    87685.52  21522.49 o   0.58506
  -4  -9   8    62379.63    72063.28   4117.96 o   0.57310
  -3  -9   8    19540.27    17348.80   4957.78 o   0.56536
  -2  -9   8    44186.49    48879.73  14284.78 o   0.56199
  -1  -9   8    24627.60    40001.48  11891.43 o   0.56309
   0  -9   8    17173.07    25016.69   3692.67 o   0.56862
   1  -9   8    17181.27    18156.36   5489.63 o   0.57846
   2  -9   8     5838.83     6297.19   3080.65 o   0.59239
  -7  -8   8   198394.25   214506.28   9076.71 o   0.59285
  -6  -8   8    29808.98    39046.29   3186.24 o   0.57154
  -5  -8   8    74852.08    74467.38  17020.30 o   0.55397
  -4  -8   8   186071.84   190189.63  19034.31 o   0.54049
  -3  -8   8    41229.65    66173.77  15577.26 o   0.53141
  -2  -8   8     7498.85     7427.38   3115.84 o   0.52697
  -1  -8   8    50233.56    60746.71   9327.00 o   0.52727
   0  -8   8   153474.59   163543.14   6162.27 o   0.53232
   1  -8   8   137791.81   146956.92  11321.45 o   0.54198
   2  -8   8    19589.26    27163.66   5110.30 o   0.55600
   3  -8   8     1149.71     5522.87   4824.81 o   0.57408
  -8  -7   8     3288.79     6241.46   7750.01 o   0.59340
  -7  -7   8    88291.62    84436.70   4844.37 o   0.56691
  -6  -7   8    88249.41    92736.17   7598.47 o   0.54375
  -5  -7   8    97841.21    79524.88   4424.95 o   0.52438
  -4  -7   8    40801.29    27223.30   8092.20 o   0.50923
  -3  -7   8   204942.53   185674.72   8585.92 o   0.49867
  -2  -7   8    25495.29    31021.55   4464.05 o   0.49301
  -1  -7   8     5928.05     7427.38   1907.44 o   0.49241
   0  -7   8    84127.57    88454.94  10447.41 o   0.49689
   1  -7   8    56376.40    60786.80   6079.17 o   0.50632
   2  -7   8    88730.84    95039.57  12442.84 o   0.52043
   3  -7   8     2093.49      151.54   2373.79 o   0.53886
   4  -7   8     4740.26      151.54   3505.93 o   0.56116
   5  -7   8   144703.41   118125.35   8557.57 o   0.58691
  -8  -6   8     3501.93     7970.97   4977.33 o   0.57137
  -7  -6   8    43089.63    36662.73   6192.58 o   0.54296
  -6  -6   8    55300.98    52249.76   5356.67 o   0.51786
  -5  -6   8     2312.04     5926.65   1874.20 o   0.49656
  -4  -6   8     2086.50     4242.12   1868.33 o   0.47958
  -3  -6   8     1518.10        0.00   1469.44 o   0.46738
  -2  -6   8    70564.32    64587.02  10048.52 o   0.46034
  -1  -6   8    76799.88    73126.01   3194.06 o   0.45871
   0  -6   8    15396.87    24398.80   6249.28 o   0.46254
   1  -6   8      969.26      835.91   2659.27 o   0.47169
   2  -6   8    59238.80    47513.91   3806.08 o   0.48587
   3  -6   8    48202.84    42713.54   9820.72 o   0.50465
   4  -6   8     6353.69    17166.96   4919.65 o   0.52754
   5  -6   8     6649.26     2555.64   2715.97 o   0.55403
   6  -6   8    91607.91    73217.91   9592.92 o   0.58363
  -9  -5   8    31660.76    43302.10   4511.96 o   0.58471
  -8  -5   8     3950.11     2439.29   2298.51 o   0.55163
  -7  -5   8    12426.31    19274.82   3451.18 o   0.52127
  -6  -5   8    45817.54    41129.71   4957.78 o   0.49415
  -5  -5   8    34131.35    38449.91  10543.22 o   0.47082
  -4  -5   8    59852.09    66226.58   2901.73 o   0.45186
  -3  -5   8    60044.96    63679.73   2719.89 o   0.43786
  -2  -5   8     1440.65     3628.14   1615.12 o   0.42928
  -1  -5   8     2522.38    14459.78   7959.23 o   0.42646
   0  -5   8    61978.51    63571.21   4027.03 o   0.42951
   1  -5   8    36198.38    33204.70   2403.12 o   0.43831
   2  -5   8    33953.73    34040.61   5451.50 o   0.45253
   3  -5   8      193.73     6189.65   6724.43 o   0.47167
   4  -5   8     1523.76        0.00   4558.89 o   0.49516
   5  -5   8    34573.71    44517.35   5002.75 o   0.52243
   6  -5   8     3494.11    10590.15   3268.36 o   0.55290
   7  -5   8    51228.00    80091.92   8151.83 o   0.58608
  -9  -4   8     3577.55     1036.33   2846.01 o   0.56932
  -8  -4   8    18793.04    19524.13   6268.84 o   0.53444
  -7  -4   8    35707.40    28756.29   5908.08 o   0.50214
  -6  -4   8    92067.71    85790.78   3799.24 o   0.47297
  -5  -4   8   118066.42   105646.34  14342.46 o   0.44752
  -4  -4   8     9853.30     7366.76   3172.55 o   0.42646
  -3  -4   8   170586.53   168596.73  13088.10 o   0.41048
  -2  -4   8   150520.30   141957.11  20611.30 o   0.40018
  -1  -4   8    33604.27    20343.41   3571.44 o   0.39600
   0  -4   8   261922.56   242411.02   6296.21 o   0.39815
   1  -4   8    43560.33    35328.21   4179.55 o   0.40651
   2  -4   8     1266.22     3028.83   2868.49 o   0.42071
   3  -4   8     7029.82     8776.57   4597.02 o   0.44020
   4  -4   8     8166.51    10520.74   9365.13 o   0.46431
   5  -4   8    56169.89    43894.57   5755.56 o   0.49235
   6  -4   8      873.92     1869.31   2810.81 o   0.52370
   7  -4   8     2105.87     3127.58   3471.72 o   0.55780
   8  -4   8    16732.06    13887.84   6591.47 o   0.59418
  -9  -3   8     2282.08     4347.71   3076.74 o   0.55666
  -8  -3   8     2913.17     1999.34   2005.21 o   0.52006
  -7  -3   8    34948.47    25628.71   7427.38 o   0.48587
  -6  -3   8     4793.70     7316.90   1258.26 o   0.45465
  -5  -3   8    41506.52    35287.14   2036.49 o   0.42705
  -4  -3   8    68123.02    67389.02   7161.45 o   0.40380
  -3  -3   8   155331.30   152274.50   5565.89 o   0.38571
  -2  -3   8   210252.94   191033.34  10580.37 o   0.37351
  -1  -3   8   365240.75   336101.41  11568.80 o   0.36780
   0  -3   8    53124.19    45432.45   2129.37 o   0.36887
   1  -3   8   450938.97   448686.28  35655.73 o   0.37667
   2  -3   8   285192.03   265426.41  26537.95 o   0.39079
   3  -3   8      931.40     1335.50   2941.82 o   0.41059
   4  -3   8    11353.11    12233.62   3165.70 o   0.43529
   5  -3   8    42719.33    30122.10   4914.76 o   0.46411
   6  -3   8    71952.38   103096.57  12708.77 o   0.49632
   7  -3   8    15936.79    32880.11  10618.50 o   0.53133
   8  -3   8     3879.89     1178.10   2955.50 o   0.56860
 -10  -2   8    22930.37    17542.38   4416.15 o   0.58692
  -9  -2   8     1187.99     2807.88   2541.95 o   0.54692
  -8  -2   8     4420.19     9342.64   2206.61 o   0.50872
  -7  -2   8    28021.95    29746.67   3950.78 o   0.47275
  -6  -2   8    55557.81    53775.91   2455.91 o   0.43957
  -5  -2   8    28438.94    18648.13   1795.98 o   0.40984
  -4  -2   8    36508.09    48780.98   3343.64 o   0.38438
  -3  -2   8    22019.28    26623.01   3229.25 o   0.36407
  -2  -2   8   169861.91   140506.23   6401.80 o   0.34982
  -1  -2   8   210221.52   182497.27  16488.45 o   0.34239
   0  -2   8    97657.60    96629.26   3002.43 o   0.34221
   1  -2   8    40431.69    26046.18   8814.70 o   0.34930
   2  -2   8   120303.70   100016.89   6021.49 o   0.36323
   3  -2   8   486707.72   469517.53  11815.17 o   0.38327
   4  -2   8    23873.70    18435.00   3870.61 o   0.40850
   5  -2   8    31616.43    29546.25  17248.10 o   0.43804
   6  -2   8    18115.83    22073.89   5622.60 o   0.47108
   7  -2   8    50517.08    60234.42  17894.34 o   0.50692
   8  -2   8    14311.33    29409.37   9459.96 o   0.54502
   9  -2   8      658.01     1631.74   2892.93 o   0.58494
 -10  -1   8    98634.50    98775.26  30166.09 o   0.58150
  -9  -1   8    96958.71    86767.48   4729.98 o   0.54025
  -8  -1   8      270.99       76.26   1954.37 o   0.50063
  -7  -1   8    10286.71     9052.27   3134.42 o   0.46306
  -6  -1   8     2006.07      151.54   1177.12 o   0.42806
  -5  -1   8   269410.75   262298.81   7427.38 o   0.39633
  -4  -1   8    70375.63    66740.83   4824.81 o   0.36870
  -3  -1   8     6385.14     1520.28   1204.49 o   0.34616
  -2  -1   8     2543.98     6001.93   1462.60 o   0.32976
  -1  -1   8    56007.70    39219.34   1593.61 o   0.32044
   0  -1   8   190337.03   171158.23   4150.22 o   0.31883
   1  -1   8      642.38      425.29   1168.32 o   0.32503
   2  -1   8   154938.48   159402.69  10618.50 o   0.33862
   3  -1   8    64578.42    63528.20  12765.47 o   0.35875
   4  -1   8   135150.34   124272.98   9649.63 o   0.38441
   5  -1   8     2585.02    13761.72   3362.22 o   0.41457
   6  -1   8    20171.15    16531.47   5831.82 o   0.44832
   7  -1   8    14954.80    23794.60   5547.32 o   0.48491
   8  -1   8     5484.50    17594.20   3902.87 o   0.52374
   9  -1   8    16460.81    14814.67   4840.46 o   0.56436
 -10   0   8    71495.78    81526.17  16526.58 o   0.57905
  -9   0   8   104542.73   105048.00  18996.18 o   0.53677
  -8   0   8   154066.39   145330.08   6549.43 o   0.49596
  -7   0   8      165.80     1861.49   1861.49 o   0.45700
  -6   0   8    54591.25    44941.66   9896.98 o   0.42042
  -5   0   8     7311.71     5337.12   1046.11 o   0.38688
  -4   0   8    21348.88    26436.27   1220.14 o   0.35726
  -3   0   8   166287.42   144693.61  12670.64 o   0.33258
  -2   0   8    55128.14    50871.25   9631.05 o   0.31403
  -1   0   8   462368.69   433906.78  13772.48 o   0.30273
   0   0   8    87796.52    68719.64   6933.65 o   0.29950
   1   0   8     6491.94     2469.60   2203.67 o   0.30460
   2   0   8    67931.68    67000.89   4824.81 o   0.31762
   3   0   8   410220.06   406573.06   9723.93 o   0.33766
   4   0   8    27000.84    35451.39   6363.67 o   0.36356
   5   0   8    25319.91    12008.75   3451.18 o   0.39415
   6   0   8    23009.93    27048.29   5167.00 o   0.42844
   7   0   8    64432.38    54866.99  10048.52 o   0.46562
   8   0   8    23861.19    17197.26   3932.20 o   0.50503
   9   0   8    40506.65    40864.77   8738.44 o   0.54621
  10   0   8     4106.73    14711.04  12499.55 o   0.58877
 -10   1   8    17221.39    13779.32   3099.22 o   0.57962
  -9   1   8    66202.68    59808.16  14056.98 o   0.53654
  -8   1   8      519.94     1970.01   2430.49 o   0.49479
  -7   1   8    27956.35    21332.82  10543.22 o   0.45473
  -6   1   8    24541.88    19423.42   3381.77 o   0.41686
  -5   1   8    26983.27    24979.54   1315.95 o   0.38182
  -4   1   8    99212.53    96442.54   6041.04 o   0.35047
  -3   1   8     4367.90     3465.85   3571.44 o   0.32387
  -2   1   8    11220.09    16928.40   2014.01 o   0.30329
  -1   1   8     7711.29     7839.96   3514.73 o   0.29000
   0   1   8   907174.31   908120.13  32939.75 o   0.28504
   1   1   8   144673.25   156462.83   5356.67 o   0.28882
   2   1   8    27948.12    22459.10   2773.66 o   0.30101
   3   1   8   371234.38   360391.69   8064.82 o   0.32067
   4   1   8   545429.56   567628.88  17554.11 o   0.34652
   5   1   8    29890.47    46829.54  18141.70 o   0.37729
   6   1   8   316907.13   249972.34  43139.81 o   0.41188
   7   1   8   214058.59   166225.88  23782.87 o   0.44940
   8   1   8     1274.30    13134.06   3881.36 o   0.48920
   9   1   8      203.51     4762.24   3747.42 o   0.53074
  10   1   8    30595.06    49430.16   6067.44 o   0.57366
 -10   2   8     5987.61     9436.50   4349.67 o   0.58321
  -9   2   8     4362.06     9349.48   5414.35 o   0.53956
  -8   2   8    73506.16    72987.19   6705.86 o   0.49715
  -7   2   8     3294.72     2117.64   2773.66 o   0.45630
  -6   2   8   197112.42   189904.13   7750.01 o   0.41748
  -5   2   8    48377.98    35728.07   2260.38 o   0.38130
  -4   2   8     9863.66    12218.95   1344.30 o   0.34860
  -3   2   8    40219.64    48823.02   1386.34 o   0.32043
  -2   2   8   263158.09   256353.61   7181.01 o   0.29809
  -1   2   8     9396.31     7790.10   1048.07 o   0.28295
   0   2   8    38396.99    28963.56   1975.88 o   0.27622
   1   2   8    65049.35    72011.46   2113.73 o   0.27848
   2   2   8    19327.71    14302.37   3001.46 o   0.28954
   3   2   8   399350.03   393477.13  15805.06 o   0.30845
   4   2   8   141620.30   147003.86   7161.45 o   0.33388
   5   2   8   343082.28   354662.50  43159.36 o   0.36447
   6   2   8    82066.00    70716.05   4926.49 o   0.39903
   7   2   8   136176.95   151558.83  11283.32 o   0.43661
   8   2   8   206380.81   203214.17  23611.77 o   0.47652
   9   2   8    54290.94    58211.61   5717.43 o   0.51820
  10   2   8    23662.82    31198.51   4371.17 o   0.56126
 -10   3   8    12435.39    14624.03   4046.59 o   0.58974
  -9   3   8   273309.66   270146.59   9210.65 o   0.54579
  -8   3   8   189984.16   176695.75  14931.02 o   0.50299
  -7   3   8    54259.38    49286.43  11625.51 o   0.46167
  -6   3   8    20585.50    21455.03  10827.73 o   0.42227
  -5   3   8   306668.06   277109.59  16222.52 o   0.38536
  -4   3   8   174163.52   158486.63   4765.18 o   0.35174
  -3   3   8     1968.96     2186.08   2678.82 o   0.32243
  -2   3   8    21149.50    15344.57   1291.51 o   0.29872
  -1   3   8    75171.32    65354.48   4578.44 o   0.28200
   0   3   8   102314.13    90024.10   2473.51 o   0.27358
   1   3   8     2590.34     3962.51    968.87 o   0.27421
   2   3   8     2773.79     4470.90    912.17 o   0.28383
   3   3   8     5210.84     1378.52    987.45 o   0.30159
   4   3   8    91920.23    74389.16   3152.99 o   0.32616
   5   3   8   238704.81   196420.30   5428.04 o   0.35613
   6   3   8    18861.09    17865.02  10561.80 o   0.39026
   7   3   8    96404.91   119840.19  13031.40 o   0.42755
   8   3   8    24949.37    32757.90   4566.71 o   0.46725
   9   3   8   270345.16   266403.09  32787.23 o   0.50880
  10   3   8     9831.86    18995.21   3551.88 o   0.55177
  -9   4   8     4848.51    10860.97   4977.33 o   0.55510
  -8   4   8   214024.44   231795.45  20744.26 o   0.51220
  -7   4   8   275840.19   273124.63   8246.67 o   0.47072
  -6   4   8    21067.14    18828.02   6952.23 o   0.43108
  -5   4   8   133052.64   125366.98  14494.00 o   0.39384
  -4   4   8   519754.53   499714.94  15348.48 o   0.35975
  -3   4   8   437421.81   423605.06   8835.23 o   0.32977
  -2   4   8     1511.51     1937.75    632.55 o   0.30513
  -1   4   8   154473.84   157931.30   5869.95 o   0.28721
   0   4   8   179771.88   176124.81   4425.92 o   0.27730
   1   4   8   329191.28   292352.50   5447.59 o   0.27628
   2   4   8   286288.88   278949.59  15595.84 o   0.28424
   3   4   8    21293.20    19638.51   4520.76 o   0.30046
   4   4   8   152644.88   157616.48   6230.71 o   0.32371
   5   4   8    12059.27    14526.26   4425.92 o   0.35259
   6   4   8    38439.35    28725.00   4482.63 o   0.38586
   7   4   8      676.34      721.52   1639.56 o   0.42246
   8   4   8    31501.44    34524.55   3417.94 o   0.46161
   9   4   8     1179.85     5064.34   2478.40 o   0.50272
  10   4   8    14022.47    10385.82   3001.46 o   0.54533
  11   4   8      234.01       76.26   4179.55 o   0.58913
  -9   5   8      178.06     1532.01   2703.27 o   0.56736
  -8   5   8     2086.69      604.20   1702.13 o   0.52459
  -7   5   8    89083.41    82464.74  10638.06 o   0.48323
  -6   5   8    94416.80    95670.16  13752.92 o   0.44368
  -5   5   8    13351.08     5009.60   3381.77 o   0.40648
  -4   5   8   215243.33   203942.52   8547.79 o   0.37231
  -3   5   8    48815.75    43087.02   3780.66 o   0.34211
  -2   5   8   126562.63   110889.60   3666.27 o   0.31699
  -1   5   8     6915.51     2805.92    912.17 o   0.29825
   0   5   8   294309.38   276257.09  13335.46 o   0.28714
   1   5   8    42348.49    33445.20   2963.33 o   0.28456
   2   5   8    23978.05    19033.33   1229.91 o   0.29073
   3   5   8   267841.25   274131.59   4996.89 o   0.30511
   4   5   8     9637.50     9953.69   3152.99 o   0.32664
   5   5   8   454318.41   437371.69  14798.05 o   0.35400
   6   5   8   271235.31   271540.78  25093.93 o   0.38596
   7   5   8    40409.72    42872.90   2647.54 o   0.42148
   8   5   8    69513.65    71406.28  12195.49 o   0.45972
   9   5   8    41534.86    42604.04   3675.07 o   0.50007
  10   5   8    10672.63     6376.38   2412.90 o   0.54206
  11   5   8    35003.31    28734.78   4032.90 o   0.58532
  -9   6   8     4001.65     5496.48   2718.91 o   0.58237
  -8   6   8    10088.93     5868.97   7389.25 o   0.53994
  -7   6   8    40549.57    40053.30   3477.58 o   0.49894
  -6   6   8     2083.93     5059.46   1926.02 o   0.45976
  -5   6   8     5311.14     7158.52   1611.20 o   0.42289
  -4   6   8     3002.31     6167.16   5946.21 o   0.38900
  -3   6   8     6714.51     3059.14   2507.73 o   0.35892
  -2   6   8     8469.01    12020.49   1313.99 o   0.33371
  -1   6   8     6140.59    10826.75   2526.31 o   0.31452
   0   6   8    39345.68    39121.57   3020.03 o   0.30250
   1   6   8     8890.49     9721.98   2450.05 o   0.29852
   2   6   8   318549.59   301960.09  16450.32 o   0.30291
   3   6   8    15511.83    10978.29   1956.32 o   0.31530
   4   6   8      538.57      622.78   1195.69 o   0.33482
   5   6   8     2766.38     3008.30   1918.19 o   0.36030
   6   6   8   158504.08   172173.08   4925.52 o   0.39058
   7   6   8   161866.05   155950.53   4860.99 o   0.42464
   8   6   8    77350.57    67391.96  18597.29 o   0.46164
   9   6   8   132106.22   103100.48   7598.47 o   0.50092
  10   6   8    77300.30    58766.93   4527.60 o   0.54200
  11   6   8     9717.70      342.19   4901.07 o   0.58449
  -8   7   8     8636.50    12174.96   4673.28 o   0.55802
  -7   7   8    38579.75    29740.80   3283.02 o   0.51757
  -6   7   8    69336.66    80067.48  11454.41 o   0.47896
  -5   7   8    13519.11     8699.33   5850.39 o   0.44266
  -4   7   8   164809.98   129143.73  24828.00 o   0.40929
  -3   7   8    40560.38    44087.17   3590.01 o   0.37963
  -2   7   8     4619.72     5493.54   1804.78 o   0.35460
  -1   7   8    67828.98    73346.96   1988.59 o   0.33524
   0   7   8   356833.44   346667.13   6174.00 o   0.32259
   1   7   8    49248.77    41718.27   2070.71 o   0.31743
   2   7   8    10200.75     8102.95    921.95 o   0.32013
   3   7   8     1074.22     2445.16   1063.71 o   0.33051
   4   7   8    29792.50    21062.98   1469.44 o   0.34787
   5   7   8    23222.64    16509.96   1331.59 o   0.37123
   6   7   8     9489.32     5329.29   2963.33 o   0.39955
   7   7   8     3694.41      507.41   1451.84 o   0.43185
   8   7   8    45276.71    52358.28   3799.24 o   0.46730
   9   7   8    63758.50    46476.61   3814.88 o   0.50525
  10   7   8   163942.42   134716.45  24999.09 o   0.54516
  11   7   8    24679.71    10903.98   3343.64 o   0.58665
  -8   8   8     9780.85     8135.21   5831.82 o   0.57857
  -7   8   8    15835.71    17742.80   2432.45 o   0.53882
  -6   8   8    37161.07    47487.52   3969.35 o   0.50093
  -5   8   8    46141.32    45539.02   7218.16 o   0.46537
  -4   8   8     2370.21     6429.18   7332.55 o   0.43269
  -3   8   8   537426.31   542926.13  16488.45 o   0.40362
  -2   8   8   480482.44   478160.16   8730.62 o   0.37897
  -1   8   8    12042.53     8108.82   4748.56 o   0.35966
   0   8   8   168605.28   159507.28   5680.28 o   0.34658
   1   8   8   452101.91   461184.91  15805.06 o   0.34045
   2   8   8    70283.24    72662.59   3457.05 o   0.34164
   3   8   8    77615.20    78299.84   6345.10 o   0.35008
   4   8   8   161961.97   155749.14   4094.49 o   0.36527
   5   8   8    39367.69    21276.11   1861.49 o   0.38641
   6   8   8    40937.98    44906.46   2963.33 o   0.41259
   7   8   8     7758.84     8552.68   4349.67 o   0.44291
   8   8   8    79358.11    86468.31   5015.46 o   0.47659
   9   8   8     1456.16     2041.38   1937.75 o   0.51296
  10   8   8     7896.89      835.91   3457.05 o   0.55149
  11   8   8    19022.79     7104.75   3457.05 o   0.59177
  -7   9   8    21676.38    40347.58   7674.73 o   0.56237
  -6   9   8    27436.16    45811.79   8833.27 o   0.52532
  -5   9   8    58996.83    58160.77   7978.79 o   0.49059
  -4   9   8     5066.53    11030.10   6876.95 o   0.45873
  -3   9   8     6681.35    10062.21   1743.19 o   0.43035
  -2   9   8   278172.81   269604.97   5868.97 o   0.40621
  -1   9   8   417357.81   409398.50   7412.71 o   0.38708
   0   9   8    16266.58    16939.16   4786.69 o   0.37374
   1   9   8   759332.56   742958.94  13752.92 o   0.36682
   2   9   8   303186.19   293416.22   7978.79 o   0.36668
   3   9   8   179185.31   177295.08   4585.29 o   0.37334
   4   9   8    36262.79    38805.79   2184.12 o   0.38644
   5   9   8   277117.59   292394.56   9288.87 o   0.40536
   6   9   8    21614.61    20507.66   2203.67 o   0.42932
   7   9   8    45753.23    53484.56   3817.81 o   0.45754
   8   9   8     2327.41     7869.29   3988.90 o   0.48929
   9   9   8    43452.34    54708.61   4558.89 o   0.52391
  10   9   8    42358.45    57406.01   4445.48 o   0.56088
  -7  10   8    33304.19    15081.58   2811.79 o   0.58797
  -6  10   8     1702.74      660.91   3376.88 o   0.55181
  -5  10   8    50657.46    74612.07  14570.26 o   0.51798
  -4  10   8    53976.32    43687.30   8015.94 o   0.48697
  -3  10   8    39305.24    46023.94   2882.18 o   0.45935
  -2  10   8      982.68     1739.28   1359.94 o   0.43576
  -1  10   8   104387.34    95359.27   2967.24 o   0.41689
   0  10   8   123935.57   101716.09   4292.96 o   0.40341
   1  10   8    68290.16    67951.19   3684.85 o   0.39586
   2  10   8   446291.84   449308.06   9516.67 o   0.39458
   3  10   8   277060.28   244600.00   6345.10 o   0.39964
   4  10   8     9981.43     6399.85   1074.46 o   0.41079
   5  10   8   111775.34    93504.62   5451.50 o   0.42757
   6  10   8   117507.98   118761.81  13677.64 o   0.44934
   7  10   8    65087.74    71843.30   7484.08 o   0.47542
   8  10   8     1234.26     9042.50   2659.27 o   0.50514
   9  10   8     2661.38     5243.26   2241.80 o   0.53790
  10  10   8    43503.61    56190.77   4597.02 o   0.57318
  -6  11   8    22827.26    24584.56   6249.28 o   0.58010
  -5  11   8     1373.87     2934.00   4407.35 o   0.54719
  -4  11   8     1036.96     6367.58   7788.14 o   0.51705
  -3  11   8      754.85     3899.94   4274.39 o   0.49020
  -2  11   8   158488.13   122972.64  15823.63 o   0.46720
  -1  11   8    65619.00    60365.42   6230.71 o   0.44863
   0  11   8     2999.27        0.00    679.48 o   0.43509
   1  11   8    26226.62    24617.80   3001.46 o   0.42703
   2  11   8    11231.53    11233.46   2222.25 o   0.42477
   3  11   8   101708.52   104524.95   7674.73 o   0.42841
   4  11   8    18203.86    13642.45   1383.41 o   0.43780
   5  11   8    13034.71    15098.20   3761.11 o   0.45257
   6  11   8    17559.38     9369.04   2906.62 o   0.47223
   7  11   8    10850.45     5356.67   1899.62 o   0.49619
   8  11   8    13503.17    12157.36   2583.01 o   0.52387
   9  11   8       90.35      151.54   2279.93 o   0.55470
  10  11   8    12414.40    13069.53   3001.46 o   0.58820
  -5  12   8     1083.76     7510.48   6762.56 o   0.57796
  -4  12   8     1147.42        0.00   3379.81 o   0.54868
  -3  12   8     3027.50    12424.27   3119.75 o   0.52258
  -2  12   8     5816.27    16814.99   3305.51 o   0.50016
  -1  12   8    13213.89    29607.84  10599.93 o   0.48192
   0  12   8    31433.38    36904.21   3285.96 o   0.46836
   1  12   8     7070.18     8812.74   4748.56 o   0.45990
   2  12   8   157327.02   142205.44   4292.96 o   0.45681
   3  12   8    53085.96    46980.11   3229.25 o   0.45920
   4  12   8    15147.98    14170.39   1612.18 o   0.46699
   5  12   8     4087.73     6160.32   1660.09 o   0.47992
   6  12   8    70030.94    71185.33   3482.47 o   0.49759
   7  12   8    46439.69    71539.24   4257.76 o   0.51951
   8  12   8     4544.15     1837.05   2107.86 o   0.54517
  -4  13   8     2451.06     3428.70   2287.75 o   0.58161
  -3  13   8      911.29      366.63   2012.05 o   0.55623
  -2  13   8      458.09     4238.21   3722.98 o   0.53436
  -1  13   8     1941.63     5952.07   5698.85 o   0.51645
   0  13   8    26873.28    35456.28   6762.56 o   0.50292
   1  13   8    15585.19    13479.17   4312.51 o   0.49412
   2  13   8     2325.15     6843.71   2279.93 o   0.49032
   3  13   8   238913.77   237837.47   7845.82 o   0.49162
   4  13   8    52810.47    55392.98   3418.92 o   0.49800
   5  13   8      206.96     1136.06   1390.25 o   0.50925
   6  13   8    60619.96    58713.15  13259.20 o   0.52506
   7  13   8    69871.05    66358.55  13658.09 o   0.54504
   8  13   8     9951.27    15795.28   6097.74 o   0.56875
  -3  14   8    18083.99    28699.58   4097.43 o   0.59093
  -2  14   8    22634.39    21546.93   8187.03 o   0.56959
  -1  14   8     3301.10      114.39   2178.25 o   0.55200
   0  14   8    18525.98    16400.46   2715.97 o   0.53851
   1  14   8     4599.92    11778.02   3343.64 o   0.52944
   2  14   8    10427.01     6268.84   2659.27 o   0.52503
   3  14   8     6635.33     5015.46   2317.08 o   0.52538
   4  14   8    66922.34    56570.10   3761.11 o   0.53049
   5  14   8   113933.98   113387.54   6135.87 o   0.54022
   6  14   8      106.76       76.26   2659.27 o   0.55433
   7  14   8   112123.70   109848.38   9061.07 o   0.57250
   8  14   8    24846.34    33849.96  11208.04 o   0.59435
  -1  15   8    23302.87    30204.22   5356.67 o   0.58837
   0  15   8     7571.33      151.54   2659.27 o   0.57494
   1  15   8      307.55       38.13   2241.80 o   0.56566
   2  15   8     1579.01     8700.31   3077.71 o   0.56071
   3  15   8    15276.40    12385.16   2697.40 o   0.56023
   4  15   8    21787.94    24276.59   3039.58 o   0.56422
   5  15   8     8437.64    11873.83   3855.94 o   0.57258
   6  15   8     3535.44     7169.27   8035.49 o   0.58513
  -2  -9   9     4862.98     6238.53   5034.04 o   0.59245
  -1  -9   9    20993.83    20861.58   3240.01 o   0.59355
  -5  -8   9    24011.75    32443.09   3295.73 o   0.58357
  -4  -8   9     1737.37     1369.72   1842.91 o   0.57085
  -3  -8   9     3831.44     3847.14   2811.79 o   0.56233
  -2  -8   9     6993.74     7974.88   6439.93 o   0.55820
  -1  -8   9    21871.18    20965.21   3418.92 o   0.55855
   0  -8   9    15811.03    21878.36   4919.65 o   0.56338
   1  -8   9     7632.75     9151.02   2244.74 o   0.57257
   2  -8   9    19144.55    20481.27   3737.64 o   0.58593
  -6  -7   9    29506.53    19028.44   2782.46 o   0.57271
  -5  -7   9     1509.02     7314.95   2678.82 o   0.55442
  -4  -7   9    76916.41    78624.44   3770.88 o   0.54017
  -3  -7   9    56607.62    56112.55  12860.31 o   0.53029
  -2  -7   9      572.09     1963.17   1537.88 o   0.52504
  -1  -7   9    20027.79     8420.70   1867.35 o   0.52455
   0  -7   9    91435.68    92929.76   4753.44 o   0.52883
   1  -7   9    84679.28   104427.19   9536.22 o   0.53776
   2  -7   9    18682.64    23713.45   2841.12 o   0.55113
   3  -7   9        5.24     1584.81   2431.47 o   0.56862
   4  -7   9    10077.56    18881.79  13354.03 o   0.58986
  -7  -6   9    83098.51    74854.53   5595.22 o   0.57078
  -6  -6   9    21952.62    24300.06   2776.59 o   0.54702
  -5  -6   9    11306.75     9549.91   3172.55 o   0.52697
  -4  -6   9    13662.34    17872.83   2001.30 o   0.51107
  -3  -6   9   127327.95   121644.98   4397.57 o   0.49971
  -2  -6   9   101311.25    96475.77   5148.42 o   0.49321
  -1  -6   9    12356.75     8780.48   1893.75 o   0.49176
   0  -6   9      445.31     4550.09   5622.60 o   0.49540
   1  -6   9    28922.94    26517.42   2784.41 o   0.50402
   2  -6   9   161803.16   151045.53   7807.69 o   0.51738
   3  -6   9    31443.76    21740.51   4130.67 o   0.53513
   4  -6   9    11599.64    18150.49  10505.09 o   0.55683
   5  -6   9    29935.02    51479.36   9498.09 o   0.58205
  -8  -5   9    20304.54    21999.59   7313.97 o   0.57786
  -7  -5   9    47690.75    53689.88  14171.37 o   0.54903
  -6  -5   9    31183.96    37791.94   4135.56 o   0.52341
  -5  -5   9      205.03     6224.84   8871.40 o   0.50152
  -4  -5   9   188266.48   208449.61   5767.29 o   0.48384
  -3  -5   9    10343.45     6537.70   1566.23 o   0.47086
  -2  -5   9    98532.09    80331.46  17989.18 o   0.46297
  -1  -5   9   135074.48   109458.29   3666.27 o   0.46043
   0  -5   9      939.16      848.62   1719.73 o   0.46334
   1  -5   9    14566.18    20023.71   5489.63 o   0.47159
   2  -5   9    63205.30    67885.68  15253.65 o   0.48490
   3  -5   9   116505.06   103791.69  17039.86 o   0.50288
   4  -5   9    26327.72    12958.08   4117.96 o   0.52505
   5  -5   9     2055.53    12321.61   8984.81 o   0.55090
   6  -5   9    38498.14    35899.16   9441.39 o   0.57993
  -9  -4   9    62392.45    49772.34  12955.14 o   0.59365
  -8  -4   9      685.67        0.00   2810.81 o   0.56034
  -7  -4   9   140995.61   149322.91   6071.35 o   0.52970
  -6  -4   9    83508.44   109835.67   6648.17 o   0.50219
  -5  -4   9    98055.20    97718.40  15899.89 o   0.47837
  -4  -4   9    27396.66    23099.47   2279.93 o   0.45882
  -3  -4   9   199014.19   197397.02  18426.20 o   0.44408
  -2  -4   9    14564.16    10198.10   3324.09 o   0.43466
  -1  -4   9     9062.68     6663.82   1269.02 o   0.43090
   0  -4   9    72814.75    65756.31   3119.75 o   0.43295
   1  -4   9    22460.51    26777.48   5547.32 o   0.44073
   2  -4   9    86789.09    95147.12   9649.63 o   0.45395
   3  -4   9    17999.47    19038.22   3897.00 o   0.47214
   4  -4   9    19277.65     2936.93   2646.56 o   0.49477
   5  -4   9     1995.09     5453.46   6021.49 o   0.52124
   6  -4   9    25362.60    53159.00  17742.80 o   0.55102
   7  -4   9    62891.45    68518.23  16375.04 o   0.58358
  -9  -3   9    19253.89    27547.88  18768.38 o   0.58042
  -8  -3   9    46492.55    29259.79   4482.63 o   0.54548
  -7  -3   9     1750.00    14605.45   6667.73 o   0.51306
  -6  -3   9   125625.54   131179.23   6345.10 o   0.48367
  -5  -3   9    54978.29    51366.93   5128.87 o   0.45789
  -4  -3   9    10911.64    11090.72   1517.35 o   0.43638
  -3  -3   9     5104.36     6286.44   2488.18 o   0.41977
  -2  -3   9    82160.35    89069.90   4615.59 o   0.40868
  -1  -3   9   116532.05   108124.74   3641.83 o   0.40355
   0  -3   9    20676.34    19654.15   3057.18 o   0.40462
   1  -3   9    31647.17    41851.23   7750.01 o   0.41183
   2  -3   9     4261.42     7443.02   5128.87 o   0.42487
   3  -3   9     3176.88     7617.05   6154.45 o   0.44323
   4  -3   9       24.43    18928.72   4722.16 o   0.46628
   5  -3   9    10098.76     2618.21   3455.10 o   0.49336
   6  -3   9    75008.31    77435.59  10980.24 o   0.52385
   7  -3   9     4797.04     5757.51   8035.49 o   0.55719
   8  -3   9     6038.07    11691.01   5299.96 o   0.59289
  -9  -2   9    14198.86    16851.17  11492.54 o   0.56997
  -8  -2   9     4483.75     6295.23   6116.32 o   0.53349
  -7  -2   9     5850.75     4088.63   2042.36 o   0.49938
  -6  -2   9      849.70        0.00   1074.46 o   0.46816
  -5  -2   9    16162.25    12910.17   2336.64 o   0.44045
  -4  -2   9    18961.39    22777.82   2391.39 o   0.41694
  -3  -2   9    53354.08    49902.37   3799.24 o   0.39839
  -2  -2   9   126771.45   148570.08   7161.45 o   0.38550
  -1  -2   9    44219.79    41640.06   2199.76 o   0.37886
   0  -2   9    24346.72    27251.65   4502.18 o   0.37879
   1  -2   9   111610.40   105289.49   7788.14 o   0.38530
   2  -2   9   218345.67   215520.14  19091.02 o   0.39807
   3  -2   9    32002.64    31200.47   9459.96 o   0.41651
   4  -2   9     5589.45     3801.19   4445.48 o   0.43993
   5  -2   9      738.48      870.13   3053.27 o   0.46756
   6  -2   9    13748.18    18300.08  13297.33 o   0.49871
   7  -2   9    51410.33    73446.69   5861.15 o   0.53277
   8  -2   9     6627.93     4730.96   4540.31 o   0.56921
  -9  -1   9      564.10     4369.22   4901.07 o   0.56244
  -8  -1   9     5765.07    15141.22   8111.75 o   0.52457
  -7  -1   9    50709.63    60388.89   8452.96 o   0.48890
  -6  -1   9    51994.88    45937.91   7541.77 o   0.45597
  -5  -1   9   224808.55   218006.34   5698.85 o   0.42640
  -4  -1   9    15863.88     4207.90   2557.59 o   0.40094
  -3  -1   9   105697.84    99489.93   8909.53 o   0.38042
  -2  -1   9   271768.09   283492.81   5657.79 o   0.36565
  -1  -1   9   179713.70   189575.64  12689.21 o   0.35737
   0  -1   9      350.28      307.97   1186.89 o   0.35602
   1  -1   9   129081.80   132946.88   7788.14 o   0.36168
   2  -1   9    88683.48    73939.44   6648.17 o   0.37404
   3  -1   9   206067.33   199614.39  17305.79 o   0.39245
   4  -1   9    61363.11    62537.80  11302.88 o   0.41612
   5  -1   9    12432.63      342.19   4179.55 o   0.44421
   6  -1   9    11276.13    16078.80  11188.49 o   0.47594
   7  -1   9    34276.16    48146.47   5118.12 o   0.51062
   8  -1   9    34874.32    28024.99   9973.24 o   0.54770
   9  -1   9    19585.49    12999.14  13581.83 o   0.58672
  -9   0   9    84675.96    95146.13  14133.24 o   0.55795
  -8   0   9    19390.37    14660.20   2932.04 o   0.51888
  -7   0   9    78451.38    83177.47   9953.69 o   0.48185
  -6   0   9    25528.69    22021.10   7123.32 o   0.44738
  -5   0   9   303545.56   297822.59   7383.38 o   0.41611
  -4   0   9   336050.75   283856.53  14798.05 o   0.38881
  -3   0   9    96300.13    84903.05  10751.47 o   0.36636
  -2   0   9   495704.88   459603.97  10335.96 o   0.34971
  -1   0   9  1067559.63  1094573.00  17583.44 o   0.33970
   0   0   9   251355.98   224083.56   6580.72 o   0.33693
   1   0   9    16923.26    14322.91   1978.81 o   0.34158
   2   0   9   338613.56   343070.25  11397.71 o   0.35334
   3   0   9   154961.72   179648.34  24219.89 o   0.37156
   4   0   9    17700.92    20905.58   4179.55 o   0.39533
   5   0   9     4696.05     6123.16   2404.10 o   0.42372
   6   0   9     3421.59     5360.58   3362.22 o   0.45587
   7   0   9    54911.11    46604.68  11075.08 o   0.49104
   8   0   9     5144.77     1529.08   3304.53 o   0.52863
   9   0   9    11447.10    26537.95   4352.60 o   0.56816
  -9   1   9    19782.38    15091.36   5831.82 o   0.55659
  -8   1   9    33222.69    29189.39   9574.35 o   0.51652
  -7   1   9    22355.66    32177.16  10980.24 o   0.47837
  -6   1   9    17184.35    26184.03   1862.47 o   0.44260
  -5   1   9   138645.56   139033.86   4748.56 o   0.40985
  -4   1   9   155776.59   136702.11   7446.93 o   0.38091
  -3   1   9   194602.88   148994.39  11188.49 o   0.35669
  -2   1   9    17787.24    15563.57   4046.59 o   0.33822
  -1   1   9   900585.13   906134.50  19778.32 o   0.32647
   0   1   9   869456.63   837671.00  14274.02 o   0.32217
   1   1   9    28987.34    32546.72   1880.06 o   0.32563
   2   1   9    53987.71    63834.21   3590.01 o   0.33660
   3   1   9   330103.84   319755.69  11392.82 o   0.35439
   4   1   9   229746.28   241575.13  10638.06 o   0.37803
   5   1   9    58917.77    59245.99   6572.89 o   0.40651
   6   1   9   134025.47   130801.86   8015.94 o   0.43888
   7   1   9    13071.98    23333.14   3684.85 o   0.47435
   8   1   9    31976.54    47923.56   5812.26 o   0.51228
   9   1   9      255.69    13008.91  10314.45 o   0.55215
  10   1   9     2255.27    20718.84  14512.57 o   0.59359
  -9   2   9    27822.02    31061.64  13924.01 o   0.55836
  -8   2   9     6261.65     6337.27   6553.34 o   0.51756
  -7   2   9      106.80     2691.53   2799.08 o   0.47853
  -6   2   9      449.52     1342.34   1050.02 o   0.44174
  -5   2   9     1675.56      635.49    791.91 o   0.40781
  -4   2   9   209559.13   203664.88   8662.18 o   0.37751
  -3   2   9   111163.00   124059.83  11075.08 o   0.35177
  -2   2   9     3551.77     2233.00   1356.03 o   0.33165
  -1   2   9     3845.82     4014.32   3305.51 o   0.31823
   0   2   9   399014.22   374049.75   6727.37 o   0.31236
   1   2   9   509429.63   454444.78   6946.36 o   0.31448
   2   2   9     4730.82     6911.17   3495.18 o   0.32443
   3   2   9   181643.33   162118.67   7788.14 o   0.34151
   4   2   9   181555.33   173496.84  12043.95 o   0.36474
   5   2   9   216203.73   186213.41   8029.63 o   0.39302
   6   2   9    24500.02    34914.65   6116.32 o   0.42535
   7   2   9   143042.94   115408.40   8472.51 o   0.46087
   8   2   9    12818.50     5318.54   4939.20 o   0.49891
   9   2   9     1367.51     2439.29   2715.97 o   0.53893
  10   2   9     2080.42     3143.22   2431.47 o   0.58052
  -9   3   9    46392.30    49335.32   6895.53 o   0.56325
  -8   3   9    46722.79    42579.60  22738.71 o   0.52195
  -7   3   9    28985.68    36762.45   3058.16 o   0.48233
  -6   3   9    57304.61    57286.73   3036.65 o   0.44484
  -5   3   9     8906.37    11413.35   1804.78 o   0.41006
  -4   3   9    59134.03    56917.18   2583.01 o   0.37873
  -3   3   9    11791.77    11899.26   5584.47 o   0.35178
  -2   3   9     3609.67     2360.10   1766.65 o   0.33029
  -1   3   9     1441.28     3853.99   2089.29 o   0.31536
   0   3   9    18167.11    16762.20   1804.78 o   0.30797
   1   3   9     6700.13     7864.40   1019.71 o   0.30865
   2   3   9   246886.80   205916.44   5850.39 o   0.31734
   3   3   9    70672.45    68433.18   8643.60 o   0.33342
   4   3   9   126005.27   114490.37   3678.98 o   0.35590
   5   3   9   145924.58   158038.84   9479.51 o   0.38365
   6   3   9    73493.63    87167.34   6339.23 o   0.41561
   7   3   9    22374.68    15918.47   3104.11 o   0.45089
   8   3   9   128869.53   107291.76   8624.05 o   0.48877
   9   3   9   175007.50   147062.52  19699.13 o   0.52869
  10   3   9    12575.20     8204.63   5869.95 o   0.57023
  -9   4   9   103532.53    95473.65  18540.59 o   0.57116
  -8   4   9   107541.86    94369.86   5206.11 o   0.52962
  -7   4   9     1999.74     4185.42   2606.48 o   0.48970
  -6   4   9    15474.11    18003.84   2683.71 o   0.45181
  -5   4   9    34229.78    29907.99   4977.33 o   0.41651
  -4   4   9    84656.18    62535.86   3784.57 o   0.38452
  -3   4   9    15774.33    14669.98   1386.34 o   0.35674
  -2   4   9    80327.91    61000.91   5717.43 o   0.33420
  -1   4   9     4590.80     2773.66   1861.49 o   0.31803
   0   4   9   155347.09   138549.92   3400.35 o   0.30923
   1   4   9   194023.72   196078.13   3964.46 o   0.30843
   2   4   9      111.27     2887.07   1994.45 o   0.31569
   3   4   9    17818.05    16063.16   6648.17 o   0.33047
   4   4   9    36167.93    37396.96   5831.82 o   0.35185
   5   4   9    84426.23    57621.10   7750.01 o   0.37869
   6   4   9      771.60     1955.35   2089.29 o   0.40992
   7   4   9   188222.97   199432.53  14892.89 o   0.44463
   8   4   9     3848.89     4347.71   3092.38 o   0.48206
   9   4   9    38707.79    43015.64   6002.91 o   0.52162
  10   4   9    42159.29    28798.33   4445.48 o   0.56287
  -9   5   9    22122.08    23604.93  13962.14 o   0.58199
  -8   5   9    19239.75     7978.79   2462.76 o   0.54044
  -7   5   9    53259.54    39621.16  17533.58 o   0.50046
  -6   5   9    28094.51    21457.96   8130.33 o   0.46247
  -5   5   9   181440.09   150474.58   5565.89 o   0.42699
  -4   5   9    99735.92    95327.98   3290.85 o   0.39469
  -3   5   9    73261.13    71326.12   2593.77 o   0.36643
  -2   5   9     2560.09     4253.85   1576.99 o   0.34321
  -1   5   9   308880.31   261883.33   9365.13 o   0.32609
   0   5   9   281184.44   246208.30   4700.65 o   0.31607
   1   5   9   141735.75   138282.03   4635.15 o   0.31384
   2   5   9   148995.59   147216.97   9935.11 o   0.31955
   3   5   9    64022.88    59884.41   2329.79 o   0.33280
   4   5   9   318733.44   352965.28  18369.49 o   0.35274
   5   5   9   169318.36   180492.08  18160.27 o   0.37832
   6   5   9    17786.38    10115.00   5775.11 o   0.40846
   7   5   9     8007.42     7983.68   2321.97 o   0.44226
   8   5   9   141907.11   153846.56  10485.54 o   0.47892
   9   5   9    39000.98    36239.39   3303.56 o   0.51784
  10   5   9    17270.00    20230.98   2945.73 o   0.55856
  -8   6   9    10420.10    10022.12   3025.90 o   0.55421
  -7   6   9    27698.01    25427.31   5167.00 o   0.51441
  -6   6   9      831.74     1633.69   4597.02 o   0.47658
  -5   6   9     4703.01    12889.64   4558.89 o   0.44120
  -4   6   9   167814.55   161452.88  22510.91 o   0.40891
  -3   6   9    20209.51    25662.93   4711.40 o   0.38051
  -2   6   9    15938.82    18981.52   2336.64 o   0.35692
  -1   6   9    88346.86    83853.03   4160.00 o   0.33915
   0   6   9    78745.31    66849.35   2329.79 o   0.32815
   1   6   9   206343.70   188451.31   4075.92 o   0.32459
   2   6   9   105497.09   123815.41   7484.08 o   0.32874
   3   6   9     6173.18     2685.67   2203.67 o   0.34030
   4   6   9    27430.00    32341.42   4806.24 o   0.35855
   5   6   9   468969.09   421214.66  18901.35 o   0.38255
   6   6   9   265546.38   243694.70  22016.21 o   0.41128
   7   6   9    21604.95    26974.97   2659.27 o   0.44383
   8   6   9   222867.94   211112.77   7077.37 o   0.47943
   9   6   9   224608.00   200864.81   8472.51 o   0.51743
  10   6   9    12954.43    14773.61   3000.48 o   0.55736
  -8   7   9    36186.89    30417.36   9061.07 o   0.57072
  -7   7   9   109417.45   106689.52   5193.40 o   0.53130
  -6   7   9    28471.40    26805.83  11834.73 o   0.49384
  -5   7   9    12861.35    16493.34   2944.75 o   0.45879
  -4   7   9    51357.31    61470.20   3401.32 o   0.42677
  -3   7   9   104635.03   106321.91   3970.33 o   0.39850
  -2   7   9    36696.50    33986.84   1696.26 o   0.37483
  -1   7   9     3443.77     1837.05   1367.76 o   0.35667
   0   7   9     1013.14     4349.67   1074.46 o   0.34491
   1   7   9    24262.53    27662.27   3894.07 o   0.34019
   2   7   9   307343.03   309019.88   5667.57 o   0.34282
   3   7   9    84952.02    82460.83   2336.64 o   0.35263
   4   7   9    15103.95    21989.82   6458.51 o   0.36904
   5   7   9     1254.48    10903.98   6686.30 o   0.39124
   6   7   9    32549.90    35878.64   3704.40 o   0.41829
   7   7   9    24242.87    29707.56   2735.53 o   0.44932
   8   7   9    16720.66    27164.63   4254.83 o   0.48357
   9   7   9   120867.71   119747.31   7788.14 o   0.52040
  10   7   9   133656.16   155925.09   7841.91 o   0.55930
  -8   8   9     6891.75     3297.69   2460.80 o   0.58974
  -7   8   9    70357.27    70311.29   7009.91 o   0.55086
  -6   8   9   114008.01    88005.21  12594.38 o   0.51393
  -5   8   9    16403.53    12628.60   2378.68 o   0.47941
  -4   8   9   226915.02   209868.22  20914.38 o   0.44784
  -3   8   9   103846.46   105635.59   6230.71 o   0.41990
  -2   8   9    80651.73    72504.21   3495.18 o   0.39636
  -1   8   9    19246.33    22643.88   1260.22 o   0.37803
   0   8   9   174135.47   167140.98  11017.39 o   0.36571
   1   8   9    19300.03    12766.45   1195.69 o   0.36000
   2   8   9     1901.93     1144.85    912.17 o   0.36123
   3   8   9    24583.83    21820.68   1937.75 o   0.36932
   4   8   9    14658.12    14605.45   1496.82 o   0.38384
   5   8   9     3303.16     7857.55   4065.16 o   0.40409
   6   8   9    87193.20    75916.28   4274.39 o   0.42928
   7   8   9     2305.49     7601.41   2715.97 o   0.45857
   8   8   9     4573.73     5372.31   5509.19 o   0.49125
   9   8   9     1365.59     3483.45   4464.05 o   0.52668
  10   8   9    61792.20    64891.06   5243.26 o   0.56434
  -7   9   9    12031.47     3237.07   3134.42 o   0.57281
  -6   9   9    41135.66    37419.45   3058.16 o   0.53655
  -5   9   9    37871.53    26762.81   7807.69 o   0.50267
  -4   9   9     2794.06     4582.35   5831.82 o   0.47169
  -3   9   9   156669.27   145674.22  15557.71 o   0.44423
  -2   9   9   230404.61   227242.44   6420.38 o   0.42096
  -1   9   9     2346.96     6918.99   2715.97 o   0.40262
   0   9   9   318690.09   294494.59  24106.48 o   0.38990
   1   9   9    96118.38    84805.29   2676.87 o   0.38337
   2   9   9    96779.36    77244.94   9270.29 o   0.38333
   3   9   9     2920.00     2184.12   1074.46 o   0.38980
   4   9   9    78532.86    63044.25   4292.96 o   0.40245
   5   9   9    25755.36    18338.21   2583.01 o   0.42073
   6   9   9    26882.84    20165.48   2450.05 o   0.44395
   7   9   9    68953.50    60684.15   7465.51 o   0.47137
   8   9   9     1913.17      572.92   1741.24 o   0.50231
   9   9   9    61413.34    53797.42   4901.07 o   0.53616
  10   9   9     8046.68     1329.64   2279.93 o   0.57240
  -6  10   9     6747.84      797.78   4028.99 o   0.56137
  -5  10   9    46560.43    45329.80   9175.46 o   0.52822
  -4  10   9        3.03     1402.96   2830.36 o   0.49792
  -3  10   9    55237.79    53817.95  13468.42 o   0.47102
  -2  10   9     1001.06     1356.03   1195.69 o   0.44813
  -1  10   9    49135.33    50229.89   4198.13 o   0.42988
   0  10   9        3.89      342.19    805.60 o   0.41691
   1  10   9   350547.72   322354.34  26993.54 o   0.40969
   2  10   9   107302.75   116991.25   5205.13 o   0.40854
   3  10   9    46404.34    47683.05   4141.42 o   0.41351
   4  10   9     2802.70      405.73   1186.89 o   0.42439
   5  10   9    86311.69    68602.32   2784.41 o   0.44073
   6  10   9    58374.82    68641.42  11606.93 o   0.46196
   7  10   9    11442.72     8585.92   2127.42 o   0.48744
   8  10   9    22433.10    13145.79   2697.40 o   0.51654
   9  10   9    13639.46    19147.72   3001.46 o   0.54868
  10  10   9   175551.38   183388.91   9612.48 o   0.58336
  -6  11   9     5133.62     5661.70   8643.60 o   0.58813
  -5  11   9    11409.80     6600.27   9479.51 o   0.55575
  -4  11   9    17620.18    10549.09   2469.60 o   0.52617
  -3  11   9    25431.77    39021.85  11682.21 o   0.49988
  -2  11   9   276318.13   306463.25   9789.44 o   0.47742
  -1  11   9    54051.03    59325.18  10011.37 o   0.45935
   0  11   9      687.75       38.13   1067.62 o   0.44620
   1  11   9    21406.71    17402.57   2469.60 o   0.43843
   2  11   9    20260.45    16871.70   1709.95 o   0.43631
   3  11   9    34842.00    27283.91   2640.69 o   0.43994
   4  11   9      644.55     1663.02   1314.97 o   0.44916
   5  11   9     4209.54     2890.00   1329.64 o   0.46365
   6  11   9      930.35        0.00   1486.06 o   0.48293
   7  11   9    62416.82    60060.39   4387.80 o   0.50646
   8  11   9      212.63     1178.10   2241.80 o   0.53367
   9  11   9      961.05     3837.36   2279.93 o   0.56403
  -5  12   9   110624.59   127301.80  11473.97 o   0.58499
  -4  12   9      125.99      531.85   2277.00 o   0.55614
  -3  12   9     5734.44     4041.70   5052.61 o   0.53047
  -2  12   9    79664.16    66719.32  13240.62 o   0.50847
  -1  12   9   293503.75   352074.63  12309.88 o   0.49061
   0  12   9    66702.50    74468.35   8909.53 o   0.47737
   1  12   9    15838.14    18697.99   4065.16 o   0.46915
   2  12   9    34525.22    37904.38   2232.03 o   0.46619
   3  12   9    19972.59    26171.32   3229.25 o   0.46861
   4  12   9    37228.48    29933.40   1973.92 o   0.47633
   5  12   9    10102.87     8001.27   2317.08 o   0.48908
   6  12   9     4652.71      265.93   1426.42 o   0.50650
   7  12   9      605.72     2412.90   2014.01 o   0.52812
   8  12   9    12723.25    27848.03   3077.71 o   0.55344
   9  12   9    27099.98    24999.09   3913.62 o   0.58199
  -4  13   9    97117.64   107420.81  12936.57 o   0.58756
  -3  13   9    52694.26    31587.63   4160.98 o   0.56252
  -2  13   9     7140.29     1138.01   3011.23 o   0.54097
  -1  13   9    54869.70    61006.77   4462.10 o   0.52335
   0  13   9   166188.61   169601.78   6753.76 o   0.51007
   1  13   9    59773.34    54216.84   8015.94 o   0.50147
   2  13   9   108893.90    97953.03   3853.01 o   0.49780
   3  13   9   180617.55   157489.39  10676.19 o   0.49915
   4  13   9     3874.71     2210.52   1702.13 o   0.50550
   5  13   9     2489.61       38.13   1695.28 o   0.51666
   6  13   9    25224.54    28462.01   7750.01 o   0.53232
   7  13   9    55926.23    60657.75   9155.91 o   0.55210
   8  13   9      341.19     1502.68   2465.69 o   0.57558
  -2  14   9    10815.85    18084.01   3837.37 o   0.57469
  -1  14   9     1300.96      993.32   2164.57 o   0.55732
   0  14   9    44533.43    47611.68   5394.80 o   0.54403
   1  14   9    15923.78    19231.80   7655.18 o   0.53512
   3  14   9    51992.03    40689.76   3077.71 o   0.53123
   4  14   9   116430.04   119105.95   5281.39 o   0.53635
   5  14   9     2278.28     4862.94  10011.37 o   0.54604
   6  14   9    41798.27    36153.36   3400.35 o   0.56007
   7  14   9    26662.75    31135.94   4002.59 o   0.57812
  -1  15   9     5939.14     9574.35   4141.42 o   0.59229
   0  15   9    12072.59    26252.47   4635.15 o   0.57901
   1  15   9    10949.08    24580.65   4103.29 o   0.56985
   2  15   9      803.40    13980.72   3418.92 o   0.56501
   3  15   9     9413.75    18540.59   3837.37 o   0.56459
   4  15   9     2134.38      114.39   2659.27 o   0.56861
   5  15   9    19198.89    14044.27   8662.18 o   0.57697
   6  15   9      866.10        0.00   2322.95 o   0.58949
  -3  -8  10    70536.01    86306.02   6989.38 o   0.59400
  -2  -8  10     2342.93     2538.04   2954.53 o   0.59015
  -1  -8  10      198.26     4898.14   3722.98 o   0.59054
  -5  -7  10     7339.69     4080.81   3418.92 o   0.58530
  -4  -7  10     5094.69     8773.63   6762.56 o   0.57189
  -3  -7  10    75856.12    68422.42  21693.58 o   0.56263
  -2  -7  10    60608.92    69014.90   4649.81 o   0.55775
  -1  -7  10     6215.23     4916.72   5888.52 o   0.55735
   0  -7  10    42305.77    45218.34  13677.64 o   0.56144
   1  -7  10    30016.18    22479.63  10771.02 o   0.56993
   2  -7  10    43718.28    37543.61   8947.66 o   0.58262
  -6  -6  10    14394.38    13778.34   2618.21 o   0.57713
  -5  -6  10     1245.18     1902.55   1918.19 o   0.55823
  -4  -6  10     2109.22     6449.71   2321.97 o   0.54331
  -3  -6  10    65353.27    56416.61  13639.51 o   0.53271
  -2  -6  10    28903.16    29119.00  14189.94 o   0.52668
  -1  -6  10    24426.67    32632.76   8795.14 o   0.52539
   0  -6  10     1535.15     6965.92   5642.15 o   0.52887
   1  -6  10   115014.05   115895.27   5198.29 o   0.53702
   2  -6  10    70518.63    67084.00   5074.12 o   0.54965
   3  -6  10     3812.89     4201.06   4939.20 o   0.56644
   4  -6  10    24280.55    21162.71  11778.02 o   0.58705
  -7  -5  10    18186.15    12934.61   3229.25 o   0.57788
  -6  -5  10     1711.39     5992.16   2355.21 o   0.55366
  -5  -5  10    18700.22    22674.19   2281.89 o   0.53308
  -4  -5  10    29597.35    33674.96   2577.15 o   0.51655
  -3  -5  10      818.13     1377.54   1545.70 o   0.50448
  -2  -5  10    53602.27    61380.25  10447.41 o   0.49720
  -1  -5  10    19324.61    22133.53   4103.29 o   0.49491
   0  -5  10     3288.91     3592.95   3495.18 o   0.49768
   1  -5  10    24412.66    31483.99   3080.65 o   0.50544
   2  -5  10   100564.95    83546.05  11454.41 o   0.51795
   3  -5  10    43208.58    59200.04  16298.78 o   0.53489
   4  -5  10    67191.81    80366.66   7104.75 o   0.55585
   5  -5  10   149731.33   165247.22  14284.78 o   0.58038
  -8  -4  10    45785.83    48568.83   5915.90 o   0.58749
  -7  -4  10    75630.50    69759.88  11834.73 o   0.55840
  -6  -4  10     3991.57     1758.83   2028.67 o   0.53245
  -5  -4  10     5419.33     8851.85   7940.66 o   0.51012
  -4  -4  10    88625.59    77743.56   3621.30 o   0.49189
  -3  -4  10   103713.77    93661.04  11625.51 o   0.47825
  -2  -4  10      892.02     4074.94   1832.16 o   0.46959
  -1  -4  10      795.52     2374.77   1612.18 o   0.46619
   0  -4  10    29697.16    42525.83   9403.26 o   0.46817
   1  -4  10    31443.75    35960.76   2487.20 o   0.47544
   2  -4  10   103034.73   126499.13   5410.44 o   0.48779
   3  -4  10    21008.88    17297.96   4199.10 o   0.50484
   4  -4  10    20332.44    25544.63   4216.70 o   0.52613
   5  -4  10    44265.23    39805.95   6043.00 o   0.55116
   6  -4  10   137398.19   113851.94   8905.62 o   0.57946
  -8  -3  10       47.67     3748.40   2928.13 o   0.57222
  -7  -3  10   211606.08   225906.94  10086.65 o   0.54147
  -6  -3  10   254358.52   263594.25  40024.95 o   0.51377
  -5  -3  10    15720.57     4473.83   2868.49 o   0.48966
  -4  -3  10    20365.16    19426.36   1859.53 o   0.46968
  -3  -3  10   157629.16   158327.27   4811.13 o   0.45437
  -2  -3  10   246409.59   251847.48   6867.17 o   0.44422
  -1  -3  10    31272.03    16058.28   6116.32 o   0.43959
   0  -3  10    39852.63    36707.70   3571.44 o   0.44065
   1  -3  10     1948.95     3639.88   3058.16 o   0.44736
   2  -3  10   102926.11    99078.34   5234.46 o   0.45947
   3  -3  10   132282.22   120397.46   6990.36 o   0.47657
   4  -3  10      113.27      590.51   3505.93 o   0.49815
   5  -3  10    31379.63    30175.87   6762.56 o   0.52365
   6  -3  10   113666.25    99957.25  12271.75 o   0.55254
   7  -3  10    34594.88    48778.05  20972.06 o   0.58430
  -9  -2  10    12759.46     9589.99   4007.48 o   0.59448
  -8  -2  10       54.19     1442.07   2041.38 o   0.55966
  -7  -2  10     1649.95      304.06   2098.09 o   0.52731
  -6  -2  10   164963.66   142520.25  20819.54 o   0.49792
  -5  -2  10   195193.56   202384.13   5895.37 o   0.47204
  -4  -2  10      313.46      959.10   1747.10 o   0.45026
  -3  -2  10    85592.19    77639.92   8320.00 o   0.43322
  -2  -2  10   387979.63   386194.41   7078.35 o   0.42148
  -1  -2  10   605663.25   567666.06  31229.80 o   0.41550
   0  -2  10   115504.05   118565.30  10714.32 o   0.41553
   1  -2  10    10489.88    23784.82   5034.04 o   0.42156
   2  -2  10   199625.33   194475.73  12803.60 o   0.43334
   3  -2  10    31206.77    46464.87   4254.83 o   0.45042
   4  -2  10    64996.84    55371.48  22586.20 o   0.47223
   5  -2  10     2575.54     3964.46   4171.73 o   0.49814
   7  -2  10    49423.44    70856.84   7069.55 o   0.55993
  -9  -1  10    16168.13    29427.95  10485.54 o   0.58618
  -8  -1  10    22226.15    29417.19   5680.28 o   0.55000
  -7  -1  10    29499.62    35867.88  14987.72 o   0.51617
  -6  -1  10    32950.07    29558.96   3191.12 o   0.48517
  -5  -1  10    50202.94    56643.43   7275.84 o   0.45757
  -4  -1  10    17567.00    19464.49   2364.01 o   0.43402
  -3  -1  10     7205.67     2320.02   1486.06 o   0.41522
  -2  -1  10   147833.61   128831.85   3610.55 o   0.40183
  -1  -1  10    20789.64    14955.46   3913.62 o   0.39440
   0  -1  10      711.65      800.71   1314.97 o   0.39326
   1  -1  10    48500.67    63510.60  22415.10 o   0.39849
   2  -1  10     9681.39    10868.79   3704.40 o   0.40982
   3  -1  10    90051.47   106032.52  17115.14 o   0.42677
   4  -1  10    39997.55    48824.00   5024.26 o   0.44872
   5  -1  10    49780.34    31434.13   5451.50 o   0.47496
   6  -1  10     9498.37    17730.10  15424.74 o   0.50482
   7  -1  10   139951.89   110060.53  14455.87 o   0.53771
   8  -1  10   113089.71    96022.13  19908.35 o   0.57310
  -9   0  10    42916.05    66360.51   6572.89 o   0.58078
  -8   0  10    10653.77    14375.70   2898.80 o   0.54341
  -7   0  10     6781.61    10121.85   4520.76 o   0.50824
  -6   0  10    69589.63    64109.91   8738.44 o   0.47577
  -5   0  10   192137.38   191764.64  14912.44 o   0.44657
  -4   0  10      529.37      823.20   2038.45 o   0.42133
  -3   0  10   109420.77   112164.48   9953.69 o   0.40080
  -2   0  10     1451.14     1225.02   1362.88 o   0.38573
  -1   0  10    19764.57    19455.69    835.91 o   0.37677
   0   0  10    26535.63    26386.41   4312.51 o   0.37437
   1   0  10   112730.64   112655.27   4952.89 o   0.37865
   2   0  10      687.90       38.13   2535.11 o   0.38939
   3   0  10     6713.69     4646.88   4198.13 o   0.40607
   4   0  10      733.55     5021.33   3478.56 o   0.42801
   5   0  10     4733.63     1294.44   2552.70 o   0.45445
   6   0  10      542.75        0.00   4939.20 o   0.48463
   7   0  10    31523.48    38569.19   6363.67 o   0.51793
   8   0  10    60469.30    48071.19   8567.35 o   0.55376
   9   0  10    42014.79    30697.95   8054.07 o   0.59167
  -9   1  10    32836.99    39681.78  10011.37 o   0.57836
  -8   1  10   113360.12   110557.19   6022.46 o   0.53999
  -7   1  10     6270.08     6240.49   5565.89 o   0.50368
  -6   1  10     1020.61     1225.02   2146.97 o   0.46992
  -5   1  10   155782.84   133857.08  19870.22 o   0.43929
  -4   1  10   170943.80   182827.75  11454.41 o   0.41251
  -3   1  10     3639.55     1329.64   2621.14 o   0.39035
  -2   1  10   350508.50   334206.66   7920.13 o   0.37364
  -1   1  10   385950.94   394717.78  19147.72 o   0.36313
   0   1  10    20926.23     9046.41   3590.01 o   0.35937
   1   1  10   197814.81   220403.61   7560.34 o   0.36258
   2   1  10   248288.06   265051.97   9250.74 o   0.37255
   3   1  10    37763.11    44920.15   3891.14 o   0.38879
   4   1  10    14911.09     7488.00   3505.93 o   0.41054
   5   1  10    53950.02    46651.61  10942.11 o   0.43699
   6   1  10    10495.66     5015.46   4882.50 o   0.46733
   7   1  10    27135.38    41061.28  19262.11 o   0.50086
   8   1  10    35255.39    33013.07   5736.98 o   0.53698
   9   1  10     3404.07     3720.04   4124.80 o   0.57521
  -9   2  10      560.93     2818.63   2583.01 o   0.57897
  -8   2  10     1105.04    13406.83   3203.83 o   0.53979
  -7   2  10    14718.37    27405.14  16945.02 o   0.50256
  -6   2  10     4679.38     1762.74   3551.88 o   0.46775
  -5   2  10   166346.72   156887.14  14000.27 o   0.43593
  -4   2  10   152915.23   149699.30  13943.57 o   0.40781
  -3   2  10    56403.27    46323.11   5110.30 o   0.38419
  -2   2  10      230.32     3121.71   4046.59 o   0.36596
  -1   2  10   416170.94   412108.59  16773.93 o   0.35394
   0   2  10   438706.06   431710.94  30869.04 o   0.34878
   1   2  10    42139.04    44464.56  14969.15 o   0.35078
   2   2  10   193350.34   177928.61   5382.09 o   0.35982
   3   2  10   306648.31   295845.72  10372.13 o   0.37540
   4   2  10   231010.38   251176.83  10339.87 o   0.39673
   5   2  10     4657.08     5058.48   5318.54 o   0.42297
   6   2  10   119120.25   118816.56  17324.36 o   0.45324
   7   2  10    28161.12    17398.66   8757.01 o   0.48681
   8   2  10    20299.58    32791.14  15215.52 o   0.52303
   9   2  10    23135.84    53644.90   8776.57 o   0.56139
  -9   3  10     3957.36    16260.65   3457.05 o   0.58259
  -8   3  10     3507.42       76.26   2066.80 o   0.54283
  -7   3  10     7686.62    10720.18   2792.23 o   0.50493
  -6   3  10    18703.84    27554.73   2194.88 o   0.46932
  -5   3  10    13943.47    10143.35   2830.36 o   0.43657
  -4   3  10    56131.34    58184.23   2412.90 o   0.40737
  -3   3  10   102810.89   111345.19   5133.76 o   0.38254
  -2   3  10       71.97     1984.68   1616.09 o   0.36297
  -1   3  10    41085.49    36163.14   3722.98 o   0.34955
   0   3  10   243862.80   231975.31  10485.54 o   0.34300
   1   3  10   343359.09   326874.13   7740.24 o   0.34371
   2   3  10     1354.12      683.39   2209.54 o   0.35164
   3   3  10   253534.91   266513.56   9649.63 o   0.36632
   4   3  10   182619.22   164745.67  19471.33 o   0.38698
   5   3  10    93406.52    76149.95   4054.41 o   0.41272
   6   3  10    18157.82    12425.24   2796.14 o   0.44267
   7   3  10    78065.61    97415.31  11739.89 o   0.47602
   8   3  10   141936.63   133098.41  31666.82 o   0.51212
   9   3  10    17747.93    42912.02   5458.35 o   0.55041
  10   3  10     2267.60    10540.29   4387.80 o   0.59049
  -9   4  10    83864.66    87445.01   9288.87 o   0.58917
  -8   4  10     8350.38     6086.99   5432.93 o   0.54906
  -7   4  10     1956.60     3740.58   5642.15 o   0.51072
  -6   4  10      126.26     1496.82   2292.64 o   0.47458
  -5   4  10    16232.06    23471.97   6268.84 o   0.44119
  -4   4  10    53386.99    52775.75  16792.51 o   0.41122
  -3   4  10    41820.15    40297.71   1140.94 o   0.38545
  -2   4  10    44344.28    46642.81   8984.81 o   0.36479
  -1   4  10    26632.29    28582.26   4502.18 o   0.35014
   0   4  10   137447.67   128663.69  24314.72 o   0.34227
   1   4  10    62515.55    62109.59   7009.91 o   0.34165
   2   4  10    77101.95    90110.14   3376.88 o   0.34832
   3   4  10      827.51      443.86   1109.66 o   0.36188
   4   4  10   183170.20   217314.16  12366.58 o   0.38158
   5   4  10    47638.30    40984.04   7465.51 o   0.40655
   6   4  10    36964.13    48070.21  11645.06 o   0.43588
   7   4  10    59906.05    40229.28   4612.66 o   0.46874
   8   4  10    19202.43    19819.38  11454.41 o   0.50445
   9   4  10    99523.09   125746.31   6534.76 o   0.54245
  10   4  10    25100.86    51157.70   4462.10 o   0.58229
  -8   5  10    74578.99    64159.77   4988.09 o   0.55835
  -7   5  10    14820.34    12141.72   2984.83 o   0.51982
  -6   5  10     1980.07     8122.51   6097.74 o   0.48343
  -5   5  10     3737.89     5552.20   3590.01 o   0.44968
  -4   5  10    66362.41    63672.89   3031.76 o   0.41923
  -3   5  10   174553.92   151339.81   9004.37 o   0.39283
  -2   5  10     9946.63    12199.40   7845.82 o   0.37135
  -1   5  10     5815.68     4520.76    816.36 o   0.35569
   0   5  10   115848.16   111222.01   7598.47 o   0.34663
   1   5  10   210230.00   186353.22   9592.92 o   0.34470
   2   5  10    13782.09    13189.78   1612.18 o   0.35001
   3   5  10   248206.52   219216.72   5820.09 o   0.36225
   4   5  10     2589.66     2484.27   1104.77 o   0.38074
   5   5  10    13349.34    11706.65   7028.49 o   0.40463
   6   5  10     6212.35     8529.22   8947.66 o   0.43304
   7   5  10    81512.77    94590.80  28057.25 o   0.46512
   8   5  10    14812.89     8588.86   2697.40 o   0.50018
   9   5  10     1915.05     2693.49   2266.25 o   0.53764
  10   5  10      627.92     7333.52   3381.77 o   0.57701
  -8   6  10      768.17     6066.46   3039.58 o   0.57057
  -7   6  10    28768.95    33013.07   3547.00 o   0.53207
  -6   6  10     4756.31    13221.07   2618.21 o   0.49566
  -5   6  10    17874.04    24084.97  17343.91 o   0.46182
  -4   6  10     1587.40     1466.51   2203.67 o   0.43116
  -3   6  10     2788.80      705.88   1410.78 o   0.40441
  -2   6  10    46028.39    36602.11   6154.45 o   0.38240
  -1   6  10    14298.15    13747.06   1368.74 o   0.36596
   0   6  10    86740.37    81157.59   2309.26 o   0.35589
   1   6  10    11152.53    16503.12   1367.76 o   0.35272
   2   6  10     5172.12     4871.74   2412.90 o   0.35663
   3   6  10     4501.75     9421.83   2488.18 o   0.36741
   4   6  10   324464.41   322326.97  11208.04 o   0.38447
   5   6  10   345211.84   291593.81  23422.11 o   0.40703
   6   6  10    12283.34     3073.80   2260.38 o   0.43423
   7   6  10    75079.49    73203.25   7465.51 o   0.46525
   8   6  10    47011.51    33498.98   9649.63 o   0.49939
   9   6  10   173046.28   155912.41  19052.88 o   0.53605
  10   6  10    49051.37    65840.39   6306.97 o   0.57475
  -8   7  10    82421.88   104903.30   5894.39 o   0.58554
  -7   7  10     2085.59     3365.15   2378.68 o   0.54726
  -6   7  10      361.51     2822.54   3855.94 o   0.51103
  -5   7  10      603.06        0.00   2321.97 o   0.47733
  -4   7  10    22600.28     9764.02   1861.49 o   0.44671
  -3   7  10    74474.11    72753.52   6705.86 o   0.41987
  -2   7  10    14056.36    14697.35   2659.27 o   0.39756
  -1   7  10      238.53     2848.94   1331.59 o   0.38059
   0   7  10    18427.11    12819.24   4977.33 o   0.36968
   1   7  10   191533.13   184337.25   3621.30 o   0.36538
   2   7  10   120851.52   124183.98   7446.93 o   0.36793
   3   7  10     8948.40     9799.21   1595.56 o   0.37718
   4   7  10    51478.23    35968.58   2371.83 o   0.39266
   5   7  10   177279.72   160945.47   5499.41 o   0.41367
   6   7  10   134998.97   118484.16   9820.72 o   0.43942
   7   7  10    27687.78    38239.71   3324.09 o   0.46913
   8   7  10    76204.20    90697.73   5066.30 o   0.50210
   9   7  10    68704.98    45646.56   4215.73 o   0.53773
  10   7  10    77515.40    68348.13   6382.25 o   0.57552
  -7   8  10   178391.45   175118.78   7521.24 o   0.56513
  -6   8  10     9663.96    18610.98   2588.88 o   0.52927
  -5   8  10    76637.01    86881.87   7788.14 o   0.49589
  -4   8  10   171060.03   195115.13  16469.88 o   0.46552
  -3   8  10     7545.00     9215.54   1496.82 o   0.43879
  -2   8  10   163885.48   149995.52  16716.25 o   0.41640
  -1   8  10    36649.44    32588.77   4292.96 o   0.39908
   0   8  10   183769.83   198772.58   8738.44 o   0.38752
   1   8  10     2315.24     2196.83   1652.27 o   0.38223
   2   8  10    91237.07    92212.13   3875.49 o   0.38347
   3   8  10    77761.93    67115.27   5622.60 o   0.39120
   4   8  10      754.51        0.00   1195.69 o   0.40502
   5   8  10    38568.43    37093.88   3647.70 o   0.42435
   6   8  10    75009.84    65243.04  16508.00 o   0.44847
   7   8  10    67668.65    71918.59   4357.49 o   0.47667
   8   8  10     2187.27    22264.54   9250.74 o   0.50825
   9   8  10    43914.18    56573.04  11492.54 o   0.54264
  10   8  10    44102.97    37307.99   4520.76 o   0.57932
  -7   9  10    77286.34    68078.28  14969.15 o   0.58546
  -6   9  10    74958.80    66076.99   4772.02 o   0.55010
  -5   9  10    31048.25    33251.63   2728.68 o   0.51718
  -4   9  10   143932.59   129753.80  19034.31 o   0.48720
  -3   9  10   206381.84   202083.98  15918.47 o   0.46073
  -2   9  10    35140.91    34779.73   3077.71 o   0.43843
  -1   9  10    42406.70    48471.05   1972.94 o   0.42093
   0   9  10    25623.40    27114.78   5090.74 o   0.40887
   1   9  10     1565.98     2032.58   2621.14 o   0.40273
   2   9  10   160150.28   156940.92   7484.08 o   0.40279
   3   9  10     2831.98     1226.00   1342.34 o   0.40903
   4   9  10    12595.65     4927.47   1671.82 o   0.42119
   5   9  10    20784.83    28550.98   2579.10 o   0.43877
   6   9  10   198384.53   151215.66  28589.11 o   0.46116
   7   9  10    22985.82    26667.00   4121.87 o   0.48769
   8   9  10    13614.46    11521.87   2550.75 o   0.51772
   9   9  10     9875.14     8092.20   3418.92 o   0.55069
  10   9  10    14064.95    17058.43   4901.07 o   0.58609
  -6  10  10   120531.51    76312.23  18103.57 o   0.57322
  -5  10  10    31875.26    34059.19  17837.64 o   0.54087
  -4  10  10     3197.32     3459.01   2317.08 o   0.51139
  -3  10  10    24854.94    21594.83   2811.79 o   0.48530
  -2  10  10   106626.88    90829.70   3321.15 o   0.46320
  -1  10  10    70005.64    64351.40   2393.34 o   0.44565
   0  10  10     3539.51     2192.92   1410.78 o   0.43323
   1  10  10     4393.61    11001.75   4198.13 o   0.42637
   2  10  10    48682.35    48722.32   4369.22 o   0.42535
   3  10  10    81350.09    77216.59   3027.85 o   0.43021
   4  10  10        2.40     3075.76   1624.89 o   0.44075
   5  10  10     3213.54     9554.80   5052.61 o   0.45659
   6  10  10    44157.60    40724.96   5565.89 o   0.47719
   7  10  10    46182.98    37577.83   7503.64 o   0.50196
   8  10  10    14648.41    21807.97   3039.58 o   0.53033
   9  10  10   128781.27   123779.25   7674.73 o   0.56175
  -5  11  10    60709.19    54133.74   5246.19 o   0.56666
  -4  11  10    17765.02    20455.85   3148.11 o   0.53775
  -3  11  10     4855.54     5157.22   1485.08 o   0.51212
  -2  11  10    19031.25    18786.96   7427.38 o   0.49029
  -1  11  10     8640.05    13130.15   2469.60 o   0.47279
   0  11  10    31380.00    33350.37   2032.58 o   0.46011
   1  11  10     2089.76     1781.32    977.67 o   0.45265
   2  11  10      998.91     2602.56    977.67 o   0.45068
   3  11  10     1167.60      506.43   1088.15 o   0.45427
   4  11  10    55900.01    48859.19   2939.86 o   0.46328
   5  11  10     4805.89     2925.20   2735.53 o   0.47742
   6  11  10    41444.56    46331.91   5850.39 o   0.49623
   7  11  10    51504.44    31343.21   3761.11 o   0.51923
   8  11  10     7008.35     4216.70   3039.58 o   0.54587
   9  11  10      617.53     8700.31   5660.73 o   0.57565
  -5  12  10    55044.37    50394.14  14646.51 o   0.59429
  -4  12  10     4944.60    13763.68   4806.24 o   0.56598
  -3  12  10    24500.11    34146.20   3854.96 o   0.54085
  -2  12  10   101440.51   106968.15   5195.35 o   0.51935
  -1  12  10    41554.29    47318.38  15311.33 o   0.50195
   0  12  10    21443.34    16768.06   2640.69 o   0.48909
   1  12  10    14177.56    11576.62   3742.53 o   0.48114
   2  12  10     1067.07     5558.07   2773.66 o   0.47833
   3  12  10     4202.90     7891.77   2773.66 o   0.48077
   4  12  10      787.94     4091.56   1713.86 o   0.48836
   5  12  10      210.95     1785.23   1785.23 o   0.50088
   6  12  10     3609.07     5888.52   2241.80 o   0.51797
   7  12  10    27016.22    26931.95   2892.93 o   0.53919
   8  12  10    69898.04    66562.89   5243.26 o   0.56408
   9  12  10     7088.11      342.19   4520.76 o   0.59218
  -3  13  10     8919.39     6856.42   5128.87 o   0.57119
  -2  13  10    38904.53    87139.97   6246.35 o   0.55005
  -1  13  10   146743.75   182197.13   7082.26 o   0.53280
   0  13  10    12891.20     7272.91   6971.78 o   0.51983
   1  13  10    89047.09    76323.98   5034.04 o   0.51146
   2  13  10   229598.91   244229.50   7146.79 o   0.50793
   3  13  10    39544.62    36831.86   4369.22 o   0.50933
   4  13  10      278.88        0.00   2697.40 o   0.51562
   5  13  10    20268.29    15711.20   2149.90 o   0.52663
   6  13  10    35167.56    29364.40   5755.56 o   0.54207
   7  13  10    41261.54    32831.23   3029.81 o   0.56157
   8  13  10      777.21     5622.60   2697.40 o   0.58473
  -2  14  10     8683.41     4116.00   4882.50 o   0.58215
  -1  14  10   142375.19   154441.00  11929.56 o   0.56507
   0  14  10    92252.90    86895.55  10676.19 o   0.55203
   1  14  10     5834.22     3783.59   4540.31 o   0.54332
   2  14  10    38833.71    47718.25   3039.58 o   0.53915
   3  14  10   213335.38   225446.45   7560.34 o   0.53962
   4  14  10    29640.26    28546.09   4882.50 o   0.54473
   5  14  10    41402.58    26073.55   2698.38 o   0.55434
   6  14  10    14276.31    13607.25   2326.86 o   0.56823
   7  14  10    21385.04    22522.65   7693.31 o   0.58608
   0  15  10   116463.30    98742.01   7104.75 o   0.58545
   1  15  10    42573.82    44261.20   4939.20 o   0.57646
   2  15  10      544.29     4635.15   3039.58 o   0.57173
   3  15  10      575.73     1253.38   1899.62 o   0.57138
   4  15  10    57811.06    57565.37   6971.78 o   0.57541
   5  15  10    32159.29    39402.16   9042.50 o   0.58374
  -2  -7  11      415.62       76.26   2659.27 o   0.59102
  -1  -7  11    76532.21    89355.38   6267.86 o   0.59070
   0  -7  11    69595.30    64165.64   8414.83 o   0.59462
  -5  -6  11      486.03     5778.05   5813.24 o   0.59021
  -4  -6  11    26250.86    38679.67   6876.95 o   0.57618
  -3  -6  11   112179.76   137194.86   8260.36 o   0.56626
  -2  -6  11   194441.48   175219.48   9840.28 o   0.56066
  -1  -6  11     1764.74     7768.59   7674.73 o   0.55951
   0  -6  11   183609.13   175680.94  19888.80 o   0.56284
   1  -6  11   220233.77   218914.59  23802.42 o   0.57057
   2  -6  11    16113.58    13752.92   9308.42 o   0.58253
  -6  -5  11    17121.71     9458.01   5983.36 o   0.58474
  -5  -5  11    18253.83    17402.57   3600.77 o   0.56535
  -4  -5  11      279.71     7294.42  11055.52 o   0.54986
  -3  -5  11    69854.30    53830.66   9346.55 o   0.53861
  -2  -5  11   105428.23    92889.66   3764.04 o   0.53186
  -1  -5  11    77400.07    65448.35   4597.02 o   0.52978
   0  -5  11     2706.38     8395.28   6667.73 o   0.53245
   1  -5  11   180506.78   168275.08   6257.11 o   0.53977
   2  -5  11   258683.33   263254.03   8376.70 o   0.55157
   3  -5  11     3803.30     2655.36   3172.55 o   0.56756
   4  -5  11    68060.59    58606.59   5975.54 o   0.58742
  -7  -4  11    14463.91    20211.43   3379.81 o   0.58809
  -6  -4  11     3548.35     1817.49   3029.81 o   0.56357
  -5  -4  11     1306.85        0.00   3039.58 o   0.54258
  -4  -4  11     2302.07     1565.25   1726.57 o   0.52556
  -3  -4  11     6117.09     6880.86   5869.95 o   0.51288
  -2  -4  11    36420.15    31651.18   2572.26 o   0.50489
  -1  -4  11    61176.46    58580.20   3645.74 o   0.50179
   0  -4  11      543.09     2096.13   2132.30 o   0.50370
   1  -4  11    55985.99    50650.29   3391.55 o   0.51054
   2  -4  11    35597.48    41259.75   4482.63 o   0.52213
   3  -4  11    74147.23    86470.27  10029.94 o   0.53815
   4  -4  11      995.25    17877.72   9687.76 o   0.55823
   5  -4  11    96720.72   110901.33  21276.11 o   0.58195
  -7  -3  11    97234.32    81894.75  22453.23 o   0.57092
  -6  -3  11    50868.38    55112.38  13088.10 o   0.54479
  -5  -3  11      441.75     2100.04   1553.52 o   0.52218
  -4  -3  11      674.50      189.67   2317.08 o   0.50356
  -3  -3  11    44250.93    33816.72   4670.34 o   0.48938
  -2  -3  11     1217.17     2194.88   1785.23 o   0.48005
  -1  -3  11     4946.94      227.80   1574.05 o   0.47584
   0  -3  11     1398.37     7339.39   2715.97 o   0.47689
   1  -3  11    25990.41    30852.42   8776.57 o   0.48317
   2  -3  11    97972.20   107951.70  12594.38 o   0.49448
   3  -3  11    16511.00    22234.23  19983.63 o   0.51048
   4  -3  11     3629.33     8012.03   7484.08 o   0.53075
   5  -3  11    24900.03    14839.12  12556.25 o   0.55482
   6  -3  11    55444.62    41344.80  12689.21 o   0.58222
  -8  -2  11     4739.54     4457.21   3580.24 o   0.58705
  -7  -2  11    35131.32    30865.13   3921.45 o   0.55637
  -6  -2  11    99112.29    94603.53   6496.64 o   0.52866
  -5  -2  11    17525.71    14144.97   5926.65 o   0.50443
  -4  -2  11    52375.19    57416.76   4635.15 o   0.48419
  -3  -2  11     1942.90     8509.66   2863.60 o   0.46845
  -2  -2  11    91501.81    96881.50   6705.86 o   0.45770
  -1  -2  11    81352.66    83635.02  12841.73 o   0.45228
   0  -2  11       81.18     5019.37   4141.42 o   0.45238
   1  -2  11    20188.66    22935.23   9441.39 o   0.45800
   2  -2  11    90492.80    79313.70   5792.71 o   0.46894
   3  -2  11    31755.89    49057.66  12575.80 o   0.48484
   4  -2  11     2113.23     4595.06   4786.69 o   0.50524
   5  -2  11   134117.33   144675.03  12385.16 o   0.52961
   6  -2  11   137241.47   105816.45   8626.98 o   0.55743
   7  -2  11     6876.13     9857.87   8643.60 o   0.58822
  -8  -1  11     5980.66     6496.64   2243.76 o   0.57675
  -7  -1  11     9629.94    14984.79   9612.48 o   0.54465
  -6  -1  11    17153.84    16298.78   3761.11 o   0.51543
  -5  -1  11    40635.93    47230.39   3836.39 o   0.48962
  -4  -1  11     1153.65     3029.81   4292.96 o   0.46776
  -3  -1  11    62769.51    81892.80   7389.25 o   0.45045
  -2  -1  11    79927.27    87001.14   4533.47 o   0.43821
  -1  -1  11    29330.84    29264.68   2017.92 o   0.43149
   0  -1  11      528.47      151.54   3099.22 o   0.43054
   1  -1  11    21027.53    29406.44   3831.50 o   0.43540
   2  -1  11   289577.47   295884.84   9821.70 o   0.44587
   3  -1  11    88730.42    92086.02  16526.58 o   0.46158
   4  -1  11    35596.79    34382.79   5722.32 o   0.48201
   5  -1  11      677.69      717.61   3661.38 o   0.50660
   6  -1  11   211881.03   186358.13  10847.28 o   0.53477
   7  -1  11   176918.56   176796.45  46787.51 o   0.56598
  -8   0  11     4490.99       38.13   3457.05 o   0.56935
  -7   0  11    49677.71    56378.47   9346.55 o   0.53595
  -6   0  11   245896.34   250520.83  38068.62 o   0.50533
  -5   0  11    47367.64    56232.80  12632.51 o   0.47802
  -4   0  11     6381.39    10963.62   5205.13 o   0.45461
  -3   0  11     1908.92     4103.29   2279.93 o   0.43573
  -2   0  11     2474.95     2153.81   3343.64 o   0.42199
  -1   0  11     2710.00      371.52   1918.19 o   0.41390
   0   0  11     2628.42     3644.76   2678.82 o   0.41181
   1   0  11    45079.89    47137.51   3647.70 o   0.41579
   2   0  11     6174.91     6534.76   2191.94 o   0.42567
   3   0  11   132821.34   128912.98   7199.58 o   0.44107
   4   0  11   157712.97   205591.88  10239.17 o   0.46142
   5   0  11    10825.84     9329.93   5034.04 o   0.48611
   6   0  11    30089.45    28809.08   5257.92 o   0.51452
   7   0  11   115033.44   117774.37   8497.93 o   0.54605
   8   0  11   175631.44   191233.75  12121.19 o   0.58021
  -8   1  11    36178.69    29767.20   3718.09 o   0.56495
  -7   1  11     3352.51     9029.79   3988.90 o   0.53042
  -6   1  11    41806.38    43920.97  15501.00 o   0.49855
  -5   1  11   211667.88   182521.72  13810.60 o   0.46987
  -4   1  11   101943.34    94028.65   5087.81 o   0.44501
  -3   1  11    72304.45    83468.82   5167.00 o   0.42463
  -2   1  11    77355.66    63236.85   4711.40 o   0.40941
  -1   1  11    17966.90    24268.77   4141.42 o   0.39994
   0   1  11     4228.72     6548.45   2317.08 o   0.39662
   1   1  11      434.90     2781.48   4464.05 o   0.39961
   2   1  11     1161.55     5435.86   7655.18 o   0.40877
   3   1  11    27516.94    18979.56   4635.15 o   0.42371
   4   1  11    17184.33    27261.43  11891.43 o   0.44383
   5   1  11    60013.12    55146.61   5678.32 o   0.46848
   6   1  11     1804.90     3418.92   2272.11 o   0.49697
   7   1  11    20752.46    22051.41   7427.38 o   0.52869
   8   1  11    14830.87    36101.54  18881.79 o   0.56310
  -8   2  11   131649.97   143939.81  19052.88 o   0.56364
  -7   2  11    30715.62    33198.83   3980.11 o   0.52816
  -6   2  11      304.12     4924.54   5072.17 o   0.49522
  -5   2  11   129459.96   150194.00  16393.62 o   0.46536
  -4   2  11    77773.45    60072.13   4578.44 o   0.43921
  -3   2  11    22140.57    26784.32   7921.10 o   0.41746
  -2   2  11   173142.50   175304.55  15501.00 o   0.40083
  -1   2  11   321686.50   304548.97   9708.29 o   0.38998
   0   2  11    12068.16     6303.06   5299.96 o   0.38540
   1   2  11    62986.59    61378.30   7617.05 o   0.38730
   2   2  11    54068.32    47876.64   4464.05 o   0.39560
   3   2  11    57435.99    51737.46   6611.02 o   0.40990
   4   2  11     1076.55     2423.65   2541.95 o   0.42961
   5   2  11     2819.38     6554.32   6268.84 o   0.45402
   6   2  11      179.81      227.80   4141.42 o   0.48243
   7   2  11    17842.51    25590.58   4027.03 o   0.51416
   8   2  11    55334.63    76490.18  21313.27 o   0.54864
   9   2  11     3438.57      531.85   5660.73 o   0.58539
  -8   3  11     1356.23    14002.23   7218.16 o   0.56543
  -7   3  11     5581.91    14352.24   6915.08 o   0.52921
  -6   3  11    43407.20    62240.60   9288.87 o   0.49542
  -5   3  11   102186.06   102775.91   4769.09 o   0.46459
  -4   3  11    78074.76    74375.48   9250.74 o   0.43735
  -3   3  11    20000.04    10582.33   3628.14 o   0.41441
  -2   3  11    15938.66    18822.15   5850.39 o   0.39650
  -1   3  11   147851.81   119918.41  26006.09 o   0.38435
   0   3  11   164934.89   161706.09  15253.65 o   0.37849
   1   3  11     8030.61     9311.35   1349.19 o   0.37923
   2   3  11   233400.88   208995.14   6116.32 o   0.38652
   3   3  11   130971.66   115467.05  15577.26 o   0.40001
   4   3  11   143590.00   105190.75  15235.07 o   0.41910
   5   3  11     1793.50      867.20   1429.36 o   0.44306
   6   3  11     9765.58    13831.14   3236.10 o   0.47116
   7   3  11    86206.27    84414.22   6268.84 o   0.50269
   8   3  11    54323.31    56568.14   6054.73 o   0.53706
   9   3  11    34192.10    46853.01  21560.62 o   0.57376
  -8   4  11    21559.01     4770.07   2366.95 o   0.57028
  -7   4  11      834.08     5638.24   8339.55 o   0.53354
  -6   4  11     3278.14     4786.69   3039.58 o   0.49913
  -5   4  11    18284.62    18529.83   5394.80 o   0.46758
  -4   4  11    60754.26    74489.87   4217.68 o   0.43949
  -3   4  11    95907.50    87655.20  19888.80 o   0.41556
  -2   4  11     2152.52     1335.50   1660.09 o   0.39656
  -1   4  11   151924.80   164408.38   9687.76 o   0.38322
   0   4  11    12225.55     4273.41   2171.41 o   0.37614
   1   4  11    21264.23    16713.31   3742.53 o   0.37567
   2   4  11     7283.84     4759.31   2051.16 o   0.38184
   3   4  11   120733.64   113568.42  14437.29 o   0.39433
   4   4  11   174461.42   169666.31  17704.68 o   0.41258
   5   4  11     8852.05     9799.21   2358.15 o   0.43586
   6   4  11       62.05     2611.36   3381.77 o   0.46341
   7   4  11    16637.88    28058.23   8510.64 o   0.49452
   8   4  11   173166.61   158885.52  13259.20 o   0.52856
   9   4  11    34145.05    40689.77   7674.73 o   0.56500
  -8   5  11    40803.99    47653.72  14417.74 o   0.57814
  -7   5  11    35713.72    44440.12   4132.62 o   0.54109
  -6   5  11     1870.04        0.00   1616.09 o   0.50629
  -5   5  11    19399.39    26891.87   2507.73 o   0.47425
  -4   5  11   265072.25   268262.66   7351.12 o   0.44556
  -3   5  11   138828.00   126608.62   3866.70 o   0.42090
  -2   5  11    68102.58    77573.45   4136.53 o   0.40102
  -1   5  11    81795.36    80500.59   6838.82 o   0.38665
   0   5  11   510939.31   490625.50  13394.12 o   0.37843
   1   5  11    62272.07    62712.82   7408.80 o   0.37675
   2   5  11    38023.28    32474.38   3855.94 o   0.38171
   3   5  11    59323.78    64879.34   3337.77 o   0.39305
   4   5  11    26577.20    33276.07  11113.21 o   0.41025
   5   5  11    20927.32    18645.20   2237.89 o   0.43260
   6   5  11     8741.32     4859.03   4121.87 o   0.45935
   7   5  11     1412.72       38.13   2373.79 o   0.48979
   8   5  11     3291.08     6823.18   3675.07 o   0.52326
   9   5  11    24699.31    26415.74   4919.65 o   0.55924
  -8   6  11    64740.95    61052.73   7902.53 o   0.58887
  -7   6  11    95196.23   101120.70  12860.31 o   0.55171
  -6   6  11    11345.37    18918.95  10980.24 o   0.51675
  -5   6  11     3541.22     3461.94   3096.29 o   0.48446
  -4   6  11    53302.73    59604.80   3150.06 o   0.45541
  -3   6  11   410079.75   405793.81  37061.62 o   0.43025
  -2   6  11    94249.23    82183.16   3248.81 o   0.40971
  -1   6  11    17757.75    15019.01   8301.42 o   0.39451
   0   6  11   207461.47   215453.66   9479.51 o   0.38527
   1   6  11   367315.31   351229.91   7758.81 o   0.38244
   2   6  11   131714.66   138912.64  10980.24 o   0.38615
   3   6  11   122504.75    98052.75  12081.10 o   0.39621
   4   6  11   152217.61   158833.69   5664.64 o   0.41217
   5   6  11    60399.95    73596.27   5426.08 o   0.43337
   6   6  11    30874.81    28655.59   6762.56 o   0.45909
   7   6  11     6474.47     4230.39   5680.28 o   0.48861
   8   6  11      724.76      769.43   1903.53 o   0.52129
   9   6  11    29439.96    48483.77  17305.79 o   0.55657
  10   6  11     5628.54      216.07   3206.77 o   0.59399
  -7   7  11     2516.92     8332.71   2435.38 o   0.56524
  -6   7  11    74148.77    72741.78   4846.32 o   0.53031
  -5   7  11    18044.89    11534.58   2017.92 o   0.49798
  -4   7  11      531.14      289.39    746.94 o   0.46880
  -3   7  11    24597.67    31475.20   2185.10 o   0.44338
  -2   7  11    90372.79   100565.38  15481.45 o   0.42240
  -1   7  11   164514.75   153605.09  11663.64 o   0.40655
   0   7  11    18021.82    16514.85   2431.47 o   0.39644
   1   7  11   215832.20   206296.78   7332.55 o   0.39253
   2   7  11   119360.70   108548.07   6857.40 o   0.39499
   3   7  11    67437.13    59371.13   9536.22 o   0.40371
   4   7  11    52321.64    53840.44   3172.55 o   0.41829
   5   7  11   347543.59   372519.69  45343.48 o   0.43816
   6   7  11    44921.09    38809.70   3267.38 o   0.46263
   7   7  11    33212.68    37178.94   3950.78 o   0.49101
   8   7  11     1547.76       38.13   1726.57 o   0.52266
   9   7  11    59669.18    56234.76   5148.42 o   0.55704
  10   7  11    12662.15    29330.18   5205.13 o   0.59366
  -7   8  11    18186.27    22830.61   2904.67 o   0.58147
  -6   8  11    11011.04    16318.33   2773.66 o   0.54675
  -5   8  11      136.15     2478.40   1842.91 o   0.51457
  -4   8  11     9216.95     6768.43   2640.69 o   0.48544
  -3   8  11    10670.01     9985.95   8301.42 o   0.45994
  -2   8  11    24043.00    23744.74   1595.56 o   0.43872
  -1   8  11     5167.56     4480.67   2317.08 o   0.42240
   0   8  11    11271.95    10069.05   1787.19 o   0.41158
   1   8  11     2521.14      490.79    819.29 o   0.40669
   2   8  11   116931.55   124227.99   3932.20 o   0.40795
   3   8  11    12215.80    13729.46   1956.32 o   0.41530
   4   8  11     1336.34     2925.20   1429.36 o   0.42843
   5   8  11     5309.54     6554.32   7864.40 o   0.44683
   6   8  11    30454.74    30690.13   3400.35 o   0.46988
   7   8  11    10390.52    25838.91   9498.09 o   0.49693
   8   8  11     8873.21     4272.43   5052.61 o   0.52737
   9   8  11    23351.47    25225.91  10865.85 o   0.56064
  -6   9  11    26473.14    24227.71   9441.39 o   0.56580
  -5   9  11    14986.68    18322.56  15652.54 o   0.53392
  -4   9  11   109591.15    95747.41  11075.08 o   0.50501
  -3   9  11      820.58     6107.52   4160.00 o   0.47960
  -2   9  11     1055.31     2711.09    874.04 o   0.45829
  -1   9  11    34585.60    36874.88   1706.04 o   0.44166
   0   9  11    49733.25    48152.34   2526.31 o   0.43027
   1   9  11    19551.00    24682.33  13049.98 o   0.42452
   2   9  11     4556.77     4778.86   2450.05 o   0.42466
   3   9  11     6511.00     8486.20   3988.90 o   0.43067
   4   9  11     9843.67     8850.87   2241.80 o   0.44231
   5   9  11   121740.21    98226.77  23345.85 o   0.45916
   6   9  11    54124.58    40737.67   3238.05 o   0.48067
   7   9  11      286.60      634.51   1930.90 o   0.50625
   8   9  11       97.84     1922.10   2080.49 o   0.53531
   9   9  11    13938.89     4786.69   3077.71 o   0.56732
  -6  10  11    42374.63    40580.27   8452.96 o   0.58723
  -5  10  11    21945.13    35902.10   3084.56 o   0.55575
  -4  10  11      611.63     4862.94   3362.22 o   0.52717
  -3  10  11   117115.23   121628.37   4858.06 o   0.50198
  -2  10  11    74716.27    67580.65   4691.85 o   0.48071
  -1  10  11     2928.62    11288.21   3875.49 o   0.46391
   0  10  11    10200.66     4458.19   3115.84 o   0.45207
   1  10  11     2467.46     3369.06   1356.03 o   0.44558
   2  10  11   289619.09   287972.53  14987.72 o   0.44468
   3  10  11    14084.70    11546.32   3799.24 o   0.44941
   4  10  11    27046.84    37934.68   2255.49 o   0.45959
   5  10  11    88659.52    63902.64   3605.66 o   0.47488
   6  10  11   208409.72   177857.23  12651.08 o   0.49478
   7  10  11    16270.13    18782.07   2811.79 o   0.51879
   8  10  11    55917.95    56836.03   5015.46 o   0.54635
   9  10  11    28742.34    43538.70   5660.73 o   0.57696
  -5  11  11    26143.68    18506.37   6952.23 o   0.57979
  -4  11  11     3716.62     8232.00   3134.42 o   0.55163
  -3  11  11     3892.99     3506.91   3932.20 o   0.52674
  -2  11  11    77878.67    84691.87   4713.36 o   0.50561
  -1  11  11    76129.96    75861.54  11150.36 o   0.48873
   0  11  11       53.62     1007.00   1074.46 o   0.47655
   1  11  11     2633.15    11120.05   4046.59 o   0.46943
   2  11  11   117448.38    93871.24   4216.70 o   0.46761
   3  11  11   149550.88   153087.91   8434.38 o   0.47114
   4  11  11    90451.13    74132.04  10714.32 o   0.47991
   5  11  11    50646.57    54241.29   6686.30 o   0.49364
   6  11  11   169257.22   164407.39   6182.80 o   0.51194
   7  11  11    66655.51    38752.02   4103.29 o   0.53432
   8  11  11    24112.25    19832.09   3418.92 o   0.56030
   9  11  11    84925.07    80847.67   6079.17 o   0.58942
  -4  12  11       43.27     2732.60   3780.66 o   0.57808
  -3  12  11    56748.47    47771.05   9649.63 o   0.55356
  -2  12  11    32094.28    26024.67   3799.24 o   0.53264
  -1  12  11     3401.57     5885.59   4977.33 o   0.51576
   0  12  11     1594.52       38.13   1519.30 o   0.50333
   1  12  11     6128.84     6706.83   3799.24 o   0.49567
   2  12  11    55962.23    64390.50   3362.22 o   0.49302
   3  12  11     8645.06     8543.88   1978.81 o   0.49546
   4  12  11    52974.64    64636.88   3885.27 o   0.50290
   5  12  11    43492.71    48644.11   6230.71 o   0.51513
   6  12  11    88479.70    73570.85   8909.53 o   0.53183
   7  12  11   128993.08   131757.05   7370.67 o   0.55259
   8  12  11    31793.63    47603.86   4635.15 o   0.57696
  -3  13  11    29526.09    28392.59   5052.61 o   0.58215
  -2  13  11    72523.44    78811.17   5255.97 o   0.56149
  -1  13  11    36271.52    32091.13   4912.81 o   0.54466
   0  13  11    22663.36    27826.52   3264.45 o   0.53205
   1  13  11    28610.30    37083.13   8187.03 o   0.52394
   2  13  11      429.53      646.24   2279.93 o   0.52056
   3  13  11    17628.46    17706.63   2551.73 o   0.52200
   4  13  11     2475.76      196.51   2552.70 o   0.52820
   5  13  11      170.26       38.13   1730.48 o   0.53902
   6  13  11      649.81     2393.34   2279.93 o   0.55418
   7  13  11    24341.34    22976.29   2632.87 o   0.57333
  -2  14  11    21776.75    21200.83   8928.11 o   0.59189
  -1  14  11    81653.22   104300.09  11283.32 o   0.57516
   0  14  11    13237.46    34278.18   4738.78 o   0.56242
   1  14  11    31740.31    24276.59   5775.11 o   0.55394
   2  14  11   105650.50   106074.56   4635.15 o   0.54991
   3  14  11    16403.64    13411.71   2735.53 o   0.55044
   4  14  11     2387.55       38.13   2178.25 o   0.55551
   5  14  11     4856.92     8197.79   4008.46 o   0.56500
   6  14  11      796.04     7452.80   4862.94 o   0.57869
   0  15  11    27419.01    35029.04   6041.04 o   0.59419
   1  15  11     2320.40    12879.86   3343.64 o   0.58539
   2  15  11     2170.65    17970.60   5243.26 o   0.58079
   3  15  11    37883.94    46806.08   3761.11 o   0.58051
   4  15  11    77163.44    56183.92   9935.11 o   0.58454
   5  15  11      127.61      928.79   2302.42 o   0.59280
  -1  -6  12   157128.66   152673.38  22130.60 o   0.59402
  -4  -5  12    89305.30    98162.24  17191.40 o   0.58367
  -3  -5  12    84564.42    94633.83  17495.45 o   0.57315
  -2  -5  12    42722.27    50120.39   4032.90 o   0.56687
  -1  -5  12     4195.37     4381.93   2408.99 o   0.56499
   0  -5  12   153621.34   140965.77  14798.05 o   0.56755
   1  -5  12   262478.75   262147.28   8207.56 o   0.57448
   2  -5  12    23801.95    21448.18   7199.58 o   0.58565
  -5  -4  12    12722.71    24180.78   6079.17 o   0.57566
  -4  -4  12     8724.59    12134.87   6895.53 o   0.55970
  -3  -4  12   140121.92   104418.38   6103.61 o   0.54788
  -2  -4  12   129533.84   142137.97   6831.00 o   0.54047
  -1  -4  12    14890.07    23318.47   7617.05 o   0.53765
   0  -4  12     6445.45     4044.63   4083.74 o   0.53949
   1  -4  12    47207.64    45832.32   6382.25 o   0.54595
   2  -4  12   140788.05   141362.69   6725.41 o   0.55686
   3  -4  12    29028.00    17589.31  18141.70 o   0.57198
   4  -4  12    32418.48    31104.66   8491.09 o   0.59097
  -6  -3  12    37896.77    33024.81   4230.39 o   0.57657
  -5  -3  12     3524.27    10691.83   5717.43 o   0.55532
  -4  -3  12     3223.68     7478.22   2178.25 o   0.53791
  -3  -3  12    25258.96    18000.91   3531.35 o   0.52473
  -2  -3  12    26467.63    25589.61   2488.18 o   0.51611
  -1  -3  12    55468.32    49512.28   5110.30 o   0.51227
   0  -3  12     1564.07       76.26   1954.37 o   0.51331
   1  -3  12   140855.77   152666.55  15045.41 o   0.51922
   2  -3  12     9569.02    13685.46   3435.54 o   0.52982
   3  -3  12    26816.90    24217.93   5565.89 o   0.54485
   4  -3  12    33560.05    21959.51   6458.51 o   0.56395
   5  -3  12    26369.54    36176.83   5204.15 o   0.58672
  -7  -2  12    75502.47    73157.30  11796.60 o   0.58637
  -6  -2  12    56863.97    58689.68   4806.24 o   0.56022
  -5  -2  12    17320.53    17384.00   3647.70 o   0.53747
  -4  -2  12    19412.09    14414.81   8643.60 o   0.51859
  -3  -2  12     1354.26     4141.42   3077.71 o   0.50401
  -2  -2  12    60150.26    65718.18  11872.86 o   0.49410
  -1  -2  12     8746.19     9043.47   5793.69 o   0.48915
   0  -2  12    29419.67    23110.23   2595.72 o   0.48932
   1  -2  12    25085.73    26306.24   4919.65 o   0.49459
   2  -2  12    90177.94    81963.20  12442.84 o   0.50481
   3  -2  12    22715.76    25328.57   3678.98 o   0.51968
   4  -2  12    22789.72    26735.44   5441.73 o   0.53883
   5  -2  12    30427.87    22275.29  13601.38 o   0.56181
   6  -2  12    10647.30    16299.76  10314.45 o   0.58817
  -7  -1  12    25986.93    36948.21   4204.97 o   0.57416
  -6  -1  12     2266.25     3988.90   7579.90 o   0.54659
  -5  -1  12    42305.09    45974.08   3984.02 o   0.52238
  -4  -1  12    19244.21     7455.73   4349.67 o   0.50202
  -3  -1  12    15263.46    10534.42   2743.35 o   0.48600
  -2  -1  12     8472.17    12815.33   8111.75 o   0.47476
  -1  -1  12   135262.14   129635.50   3533.31 o   0.46864
   0  -1  12    18057.79    14900.71   1926.02 o   0.46784
   1  -1  12    16040.88    16703.54   3341.69 o   0.47239
   2  -1  12   102427.59   101971.27   8452.96 o   0.48213
   3  -1  12    33490.77    35533.52  15880.34 o   0.49677
   4  -1  12     9009.09    31653.13  16109.11 o   0.51588
   5  -1  12    39619.44    28124.71   9117.78 o   0.53899
   6  -1  12    76826.13    72147.36  11891.43 o   0.56561
  -7   0  12     7756.35    13379.45   2381.61 o   0.56479
  -6   0  12      795.24      759.65   2373.79 o   0.53588
  -5   0  12    15828.67    24636.38   5063.37 o   0.51028
  -4   0  12      198.80     2784.41   3099.22 o   0.48849
  -3   0  12    26423.15    23626.44   3476.60 o   0.47104
  -2   0  12     6229.06     7547.63   8871.40 o   0.45844
  -1   0  12     2159.85     5122.03   6971.78 o   0.45109
   0   0  12      344.74      122.21   1111.61 o   0.44924
   1   0  12    30112.35    46634.01   3349.51 o   0.45297
   2   0  12   138821.75   146760.41  25436.11 o   0.46214
   3   0  12   214730.52   204300.34  13924.01 o   0.47643
   4   0  12    48274.37    47912.81  11131.78 o   0.49541
   5   0  12      765.68    11033.04  11341.00 o   0.51855
   6   0  12    69274.59    67330.37   6397.89 o   0.54533
   7   0  12   104444.03    93404.89   6970.81 o   0.57525
  -8   1  12      660.40    16096.40   7788.14 o   0.59124
  -7   1  12    39494.71    48449.55   8472.51 o   0.55840
  -6   1  12   181216.02   159821.14  23460.23 o   0.52829
  -5   1  12    24989.39    23400.60   2870.45 o   0.50138
  -4   1  12    21356.10    12841.73   3837.37 o   0.47824
  -3   1  12    38667.08    46429.68  11055.52 o   0.45941
  -2   1  12     2107.82     3495.18   2279.93 o   0.44546
  -1   1  12    19412.74    20359.06   6249.28 o   0.43685
   0   1  12    27345.69    40981.11  13677.64 o   0.43390
   1   1  12    10427.75     8870.42   1444.02 o   0.43671
   2   1  12    47446.21    59239.15   7807.69 o   0.44519
   3   1  12    69891.16    62682.51   7882.98 o   0.45902
   4   1  12   166547.30   147884.73  20724.71 o   0.47773
   5   1  12      801.31     3419.90   3742.53 o   0.50079
   6   1  12   123536.09   111216.14   8267.20 o   0.52760
   7   1  12    18994.46    14850.85   4976.35 o   0.55765
   8   1  12    33206.77    48031.11   8738.44 o   0.59043
  -8   2  12    88074.90    96967.54  14512.57 o   0.58890
  -7   2  12      531.31       76.26   2822.54 o   0.55511
  -6   2  12   138085.94   145355.48  10732.89 o   0.52393
  -5   2  12   145445.03   151751.44   7769.56 o   0.49588
  -4   2  12    87362.09    97516.98   9802.15 o   0.47149
  -3   2  12    18280.12    20002.21   2910.53 o   0.45138
  -2   2  12   379728.72   417853.41  35997.91 o   0.43613
  -1   2  12   137168.78   126818.84  11986.27 o   0.42626
   0   2  12    23241.99    31433.16  15462.87 o   0.42215
   1   2  12     3940.99    14810.76   2902.71 o   0.42398
   2   2  12    28076.71    17203.13   4254.83 o   0.43165
   3   2  12    58652.45    69204.56   4919.65 o   0.44488
   4   2  12    26173.97    21037.56   2400.19 o   0.46318
   5   2  12    81715.20   102274.34   7333.52 o   0.48598
   6   2  12     5093.73     5426.08   8092.20 o   0.51268
   7   2  12    95261.65   119162.66  14379.61 o   0.54271
   8   2  12    44085.40    48610.86   6036.15 o   0.57555
  -8   3  12    82558.53    88109.83   5267.70 o   0.58953
  -7   3  12    63585.51    44788.16   4291.98 o   0.55495
  -6   3  12     4141.90    10009.41   2754.10 o   0.52290
  -5   3  12   284085.81   267067.91  25587.65 o   0.49386
  -4   3  12    92807.72    87027.54   9782.59 o   0.46840
  -3   3  12    32716.63    30659.82   4065.16 o   0.44713
  -2   3  12     1104.32     3458.03   3269.34 o   0.43067
  -1   3  12    95421.00    95606.62   4431.79 o   0.41959
   0   3  12    65123.29    65764.13   4609.73 o   0.41432
   1   3  12    11314.86     8852.83   1881.04 o   0.41508
   2   3  12     7078.45       76.26   2699.35 o   0.42184
   3   3  12    53432.50    49519.12   3229.25 o   0.43431
   4   3  12   161904.72   185934.78  18881.79 o   0.45203
   5   3  12     9954.20    13239.64   4083.74 o   0.47441
   6   3  12      621.70       76.26   3350.48 o   0.50082
   7   3  12    32859.09    30695.99   4358.47 o   0.53067
   8   3  12    70435.71    70401.23   9687.76 o   0.56340
  -8   4  12   118901.08   111096.86  10011.37 o   0.59312
  -7   4  12    13337.27     8126.42   4597.02 o   0.55795
  -6   4  12    33910.62    38083.29   5432.93 o   0.52521
  -5   4  12    90570.44    92319.68   5380.13 o   0.49539
  -4   4  12   168744.14   111186.80  16032.86 o   0.46904
  -3   4  12    42851.84    45986.79   6192.58 o   0.44678
  -2   4  12      441.68     5218.82   3111.93 o   0.42925
  -1   4  12    20838.05    27025.81   8434.38 o   0.41704
   0   4  12     2953.35     2844.05   2545.86 o   0.41063
   1   4  12    76596.61    79843.59   2947.68 o   0.41028
   2   4  12     4252.13     5244.24   1587.74 o   0.41602
   3   4  12     7031.75    16735.80   8414.83 o   0.42760
   4   4  12    51395.06    54306.79   6971.78 o   0.44457
   5   4  12   104204.78    89699.52   4659.59 o   0.46632
   6   4  12    42549.39    62995.37   9288.87 o   0.49224
   7   4  12    21077.10    10093.49   6174.00 o   0.52170
   8   4  12    74732.68   101167.61  23707.59 o   0.55414
  -7   5  12   102325.02   129521.11   6526.94 o   0.56404
  -6   5  12    27646.32    27537.13   3632.05 o   0.53082
  -5   5  12    27054.53    35748.60   4407.35 o   0.50042
  -4   5  12    63274.93    74469.33   5983.36 o   0.47339
  -3   5  12    48404.11    46354.40  13581.83 o   0.45033
  -2   5  12      227.07      474.17   1960.23 o   0.43189
  -1   5  12   297771.19   333302.28  24562.07 o   0.41867
   0   5  12    37849.62    50614.11   9022.94 o   0.41118
   1   5  12    14680.37    16887.34   3988.90 o   0.40972
   2   5  12     6779.54     5464.21   1270.97 o   0.41437
   3   5  12    26532.50    38884.97   3761.11 o   0.42492
   4   5  12    41914.94    51598.63  18654.00 o   0.44096
   5   5  12    21575.38    21405.17   3965.44 o   0.46190
   6   5  12    45271.88    57423.61   6206.27 o   0.48712
   7   5  12    27367.07    25879.97  15386.61 o   0.51599
   8   5  12    46970.74    46977.18  24676.46 o   0.54793
   9   5  12    49926.73    39249.65  13905.44 o   0.58245
  -7   6  12    16644.35    14025.69   3609.57 o   0.57312
  -6   6  12    36259.56    17324.36   3807.06 o   0.53962
  -5   6  12     8868.27    10629.26   3285.96 o   0.50885
  -4   6  12   101930.70    89199.93  12404.71 o   0.48135
  -3   6  12    73619.94    77155.00  15880.34 o   0.45770
  -2   6  12     7691.37     5553.18   2186.08 o   0.43853
  -1   6  12    48945.54    29596.11   3837.37 o   0.42444
   0   6  12   402403.13   388068.59  10659.57 o   0.41596
   1   6  12   177313.91   162665.19   6249.28 o   0.41342
   2   6  12    87668.02    87341.37   3576.33 o   0.41693
   3   6  12    90559.96    77692.72  10865.85 o   0.42636
   4   6  12    12282.11     3409.15   2507.73 o   0.44131
   5   6  12     4963.52     7457.69   3264.45 o   0.46125
   7   6  12    29110.92    23867.92   6135.87 o   0.51363
   8   6  12     4007.98     8029.63   9137.33 o   0.54488
   9   6  12    19739.48    32920.20  12784.05 o   0.57878
  -7   7  12     9243.83    21312.29  15994.73 o   0.58507
  -6   7  12     9348.87    13076.37   2565.41 o   0.55146
  -5   7  12     1965.48     7361.88   4558.89 o   0.52052
  -4   7  12     5154.96    11771.18   9080.62 o   0.49274
  -3   7  12   128416.25   140700.78   4509.03 o   0.46870
  -2   7  12    99814.48   107337.71  12366.58 o   0.44898
  -1   7  12    35365.48    35948.05   2157.72 o   0.43418
   0   7  12    69840.61    59396.55  12708.77 o   0.42482
   1   7  12   226783.03   219995.92   6340.21 o   0.42126
   2   7  12    79370.45    89475.63   9194.03 o   0.42363
   3   7  12    26132.51    21316.20   2311.22 o   0.43186
   4   7  12   308856.53   315804.91   9699.49 o   0.44560
   5   7  12   186297.06   183689.06  12898.44 o   0.46438
   6   7  12    14584.47    14353.21  13031.40 o   0.48760
   7   7  12     1015.41      289.39   2557.59 o   0.51468
   8   7  12    17536.83    11616.71   5926.65 o   0.54503
   9   7  12    41143.73    39562.51   7313.97 o   0.57814
  -6   8  12    13740.94    22049.45  10751.47 o   0.56616
  -5   8  12    30940.15    21132.39   2906.62 o   0.53522
  -4   8  12     5594.60    15461.89   2130.35 o   0.50735
  -3   8  12    72557.02    73342.07   2906.62 o   0.48308
  -2   8  12   110501.30   117841.84   8585.92 o   0.46299
  -1   8  12    96366.23    87246.54   3566.55 o   0.44764
   0   8  12    17324.08    18449.66   1510.50 o   0.43753
   1   8  12   171576.58   173993.50   6382.25 o   0.43301
   2   8  12   151598.75   142482.11   6439.93 o   0.43428
   3   8  12    10180.64     2261.36   2069.73 o   0.44127
   4   8  12      447.22       38.13   1990.54 o   0.45373
   5   8  12   120096.57   114724.02  25265.02 o   0.47121
   6   8  12    34629.42    26509.59   3471.72 o   0.49320
   7   8  12     1325.45     1901.57   2099.06 o   0.51910
   8   8  12     2883.35        0.00   2457.87 o   0.54838
   9   8  12    54859.43    52049.34   5318.54 o   0.58051
  -6   9  12     3814.39     3355.37   2507.73 o   0.58349
  -5   9  12    16973.13    18025.35   2400.19 o   0.55269
  -4   9  12     1499.33     3644.76   2811.79 o   0.52488
  -3   9  12    26151.05    36890.52  10068.07 o   0.50056
  -2   9  12    49750.08    59662.48   3533.31 o   0.48025
  -1   9  12    37078.21    40503.03   1727.55 o   0.46449
   0   9  12    17144.27    19110.57   8928.11 o   0.45375
   1   9  12    81671.51    81233.85   4065.16 o   0.44838
   2   9  12    37598.92    40903.88   2609.41 o   0.44859
   3   9  12    32132.38    35861.04  11967.69 o   0.45436
   4   9  12     1657.70     2672.96   4046.59 o   0.46549
   5   9  12      748.56      380.31   2697.40 o   0.48160
   6   9  12    19332.74    18560.14   5376.22 o   0.50222
   7   9  12    45676.18    57822.50   9459.96 o   0.52682
   8   9  12    22873.28    19242.56  12917.01 o   0.55487
   9   9  12    26427.31    20781.41   4558.89 o   0.58587
  -5  10  12    16407.31     9962.48   6762.56 o   0.57270
  -4  10  12    10817.59    19189.76   9536.22 o   0.54508
  -3  10  12    49473.84    62522.18   4103.29 o   0.52082
  -2  10  12     4336.08    10955.80   3002.43 o   0.50043
  -1  10  12    14004.00    16245.01  10694.76 o   0.48438
   0  10  12      888.85     1734.39   4806.24 o   0.47312
   1  10  12   172286.47   166020.56   5276.50 o   0.46701
   2  10  12    77616.88    84686.98   3721.02 o   0.46623
   3  10  12     2988.08    12369.52   4806.24 o   0.47082
   4  10  12    59115.56    56879.05   4265.59 o   0.48062
   5  10  12   196390.34   204779.42   8585.92 o   0.49532
   6  10  12    25855.41    31956.21   9840.28 o   0.51451
   7  10  12    12132.21    13778.34   4008.46 o   0.53770
   8  10  12     1696.22      342.19   1899.62 o   0.56440
   9  10  12     8794.06    10789.60   3761.11 o   0.59414
  -4  11  12     3740.22     6355.85   7845.82 o   0.56764
  -3  11  12      312.19     1831.18   2093.20 o   0.54355
  -2  11  12   111233.64   116397.80  13714.79 o   0.52317
  -1  11  12     7141.70     7340.37   5205.13 o   0.50695
   0  11  12     9135.85     5778.05   1814.56 o   0.49528
   1  11  12    51453.43    48098.56   2697.40 o   0.48851
   2  11  12   292575.09   281155.22  13107.66 o   0.48683
   3  11  12    72295.28    75564.33  14322.91 o   0.49030
   4  11  12    20584.18    20633.78   6174.00 o   0.49880
   5  11  12   120324.59   122367.47   6876.95 o   0.51210
   6  11  12    73447.83    81547.68   5318.54 o   0.52982
   7  11  12    10077.23     4331.09   2659.27 o   0.55154
   8  11  12    17749.34    21997.64   3799.24 o   0.57681
  -4  12  12    10408.20    21791.35  14892.89 o   0.59230
  -3  12  12     5079.96     9720.02   7484.08 o   0.56846
  -2  12  12      631.44     2864.58   2535.11 o   0.54817
  -1  12  12    16084.81    26304.29   7959.23 o   0.53185
   0  12  12      645.25      662.86   1453.80 o   0.51987
   1  12  12     6266.60    17439.73  13411.71 o   0.51254
   2  12  12   149192.89   127133.63   4863.92 o   0.51004
   3  12  12    42201.43    48612.82   5110.30 o   0.51246
   4  12  12   112515.43   111834.03  14399.16 o   0.51973
   5  12  12    17181.59    20665.07   7503.64 o   0.53165
   6  12  12   241317.00   207592.19   7429.33 o   0.54791
   7  12  12    26696.01    23251.01   3799.24 o   0.56814
   8  12  12      394.37     2317.08   2279.93 o   0.59193
  -2  13  12    68412.66    54396.73   7655.18 o   0.57514
  -1  13  12     1353.30       38.13   4482.63 o   0.55879
   0  13  12      956.89     9448.23   5338.09 o   0.54656
   1  13  12    34379.62    36434.93   3077.71 o   0.53874
   2  13  12    26485.25    22694.72   2721.84 o   0.53552
   3  13  12    69951.74    71457.13   8795.14 o   0.53698
   4  13  12    11731.69    18806.51   3343.64 o   0.54308
   5  13  12    10059.59     7434.22   9459.96 o   0.55367
   6  13  12    28383.96    47816.99   5660.73 o   0.56850
   7  13  12    89187.53    86812.46   6458.51 o   0.58725
  -1  14  12    72106.91    66379.09  12612.96 o   0.58747
   0  14  12     3463.54     3940.02   3684.85 o   0.57506
   1  14  12    22599.34    19575.94   3099.22 o   0.56683
   2  14  12     5530.74     7408.80   2317.08 o   0.56296
   3  14  12     6014.05     5603.04   2237.89 o   0.56354
   4  14  12    70352.30    66209.95   9592.92 o   0.56856
   5  14  12     8840.27    18591.42   7959.23 o   0.57789
   6  14  12    15976.13    20068.69   3248.81 o   0.59135
   2  15  12     6905.67     1444.02   4216.70 o   0.59209
   3  15  12    47026.73    42718.43   9137.33 o   0.59187
  -4  -4  13     9999.41    23217.77  20059.89 o   0.59424
  -3  -4  13    91110.98    98866.17   7959.23 o   0.58318
  -2  -4  13     2754.01     6382.25   4179.55 o   0.57628
  -1  -4  13       84.52     3291.82   3038.61 o   0.57370
   0  -4  13    12980.89    20837.14   6553.34 o   0.57549
   1  -4  13    67824.87    78514.95   5698.85 o   0.58161
   2  -4  13    19799.32    25203.43   3647.70 o   0.59193
  -5  -3  13     2200.53     8602.54   5072.17 o   0.58897
  -4  -3  13     8396.64     8146.95   4862.94 o   0.57265
  -3  -3  13     2623.43     2035.51   2681.76 o   0.56035
  -2  -3  13    51489.97    58291.78   6572.89 o   0.55235
  -1  -3  13      217.80     4895.21   4578.44 o   0.54883
   0  -3  13    47933.58    38772.55   9288.87 o   0.54987
   1  -3  13    32615.09    46297.69  15633.96 o   0.55545
   2  -3  13     4539.24     4884.45   2089.29 o   0.56544
   3  -3  13    39623.28    38657.18   5595.22 o   0.57960
  -6  -2  13    21729.46    15876.43   8281.87 o   0.59246
  -5  -2  13    17686.46    18828.02  10239.17 o   0.57106
  -4  -2  13       28.85     1443.04   2424.63 o   0.55339
  -3  -2  13    84134.31    83226.35  12138.79 o   0.53981
  -2  -2  13    12502.95    28210.75  12442.84 o   0.53064
  -1  -2  13     6896.70    10636.10   3058.16 o   0.52611
   0  -2  13     2458.51     4768.11   3742.53 o   0.52633
   1  -2  13   190245.67   204068.66  24695.04 o   0.53130
   2  -2  13   102006.48   103540.43   5480.83 o   0.54089
   3  -2  13      405.92     6525.97   4046.59 o   0.55486
   4  -2  13     1255.45     6485.88   5185.58 o   0.57289
   5  -2  13     4314.50     2894.89   3160.82 o   0.59462
  -6  -1  13    87408.16   104764.48  21503.91 o   0.57848
  -5  -1  13    23217.60    11801.49   6174.00 o   0.55573
  -4  -1  13     6942.29     3271.29   3240.01 o   0.53671
  -3  -1  13    42134.60    39725.77   5110.30 o   0.52183
  -2  -1  13   364096.16   356236.56  15063.98 o   0.51144
  -1  -1  13   221430.59   265953.38   9204.79 o   0.50583
   0  -1  13     6719.00    12239.49   8776.57 o   0.50516
   1  -1  13    89874.60    84862.00   3711.25 o   0.50945
   2  -1  13    95459.41    99647.34   5783.91 o   0.51856
   3  -1  13   134115.66   166825.17  13601.38 o   0.53227
   4  -1  13     6385.63     2015.96   2664.16 o   0.55021
   5  -1  13    38757.52    20731.55   4832.64 o   0.57200
  -7   0  13     3624.51     2896.84   4198.13 o   0.59458
  -6   0  13     3958.16     2785.39   3823.68 o   0.56726
  -5   0  13   118833.68    92302.08   6287.41 o   0.54320
  -4   0  13    74117.66    76433.48   5297.03 o   0.52285
  -3   0  13    24300.28    22438.57   2688.60 o   0.50666
  -2   0  13    92713.81    97888.51   8662.18 o   0.49504
  -1   0  13   271849.84   232899.25  15120.69 o   0.48831
   0   0  13   192810.89   205234.03   7818.45 o   0.48668
   1   0  13    13647.05    12789.91   4349.67 o   0.49020
   2   0  13   145476.70   149837.14   8718.88 o   0.49875
   3   0  13   158258.33   170421.06   6762.56 o   0.51209
   4   0  13    91903.25   104374.39   7293.44 o   0.52986
   5   0  13     4268.68     5838.66   4520.76 o   0.55163
   6   0  13    51249.12    62491.86  25188.76 o   0.57693
  -7   1  13    22406.33    26556.53   4824.81 o   0.58743
  -6   1  13    19101.16    13593.56   7009.91 o   0.55895
  -5   1  13      669.03      455.60   2067.78 o   0.53366
  -4   1  13    19158.66     5315.61   5489.63 o   0.51205
  -3   1  13    85958.27   102112.05   5530.69 o   0.49458
  -2   1  13      568.44     1549.61   2071.69 o   0.48172
  -1   1  13    42527.40    37030.33   9175.46 o   0.47385
   0   1  13    80992.34    77566.60  17646.99 o   0.47120
   1   1  13    61409.40    57097.06  17970.60 o   0.47387
   2   1  13    20318.37    29423.06   9327.00 o   0.48177
   3   1  13   157745.98   159564.98  31476.18 o   0.49465
   4   1  13    47614.89    46707.34  14018.85 o   0.51213
   5   1  13     1627.55     5440.75   5471.06 o   0.53376
   6   1  13    17285.43    12303.03   3634.01 o   0.55907
   7   1  13    18834.08    29536.47  13810.60 o   0.58756
  -7   2  13      111.52      973.76   1954.37 o   0.58321
  -6   2  13    42351.25    40599.82  12575.80 o   0.55368
  -5   2  13     6954.43     9533.29   9896.98 o   0.52728
  -4   2  13     3687.46     7027.51   4901.07 o   0.50449
  -3   2  13     9424.33    23248.08   3240.01 o   0.48582
  -2   2  13    37796.74    41207.93   4768.11 o   0.47176
  -1   2  13    34017.95    39037.49   4805.26 o   0.46273
   0   2  13    28958.61    20888.96   3154.95 o   0.45902
   1   2  13     3395.01     5778.05   3457.05 o   0.46078
   2   2  13    41426.94    45872.40   9649.63 o   0.46792
   3   2  13      980.01      646.24   1099.88 o   0.48022
   4   2  13    38712.79    38228.95   6036.15 o   0.49730
   5   2  13    13013.55    19679.57   4901.07 o   0.51867
   6   2  13    50043.34    48768.27   5605.00 o   0.54384
   7   2  13    10894.56       76.26   3518.64 o   0.57230
  -7   3  13     8388.83     8311.20   2704.24 o   0.58197
  -6   3  13    49184.14    36224.73   4216.70 o   0.55155
  -5   3  13    32927.81    16802.29   2979.95 o   0.52417
  -4   3  13     3605.40     5611.84   7750.01 o   0.50033
  -3   3  13       83.81     3616.41   6174.00 o   0.48055
  -2   3  13    90325.33    80906.33   8643.60 o   0.46535
  -1   3  13    66249.44    63311.15   8700.31 o   0.45519
   0   3  13    31360.75    22001.55   9991.82 o   0.45042
   1   3  13    29490.88    22514.83   1695.28 o   0.45119
   2   3  13    59953.58    59312.47   8434.38 o   0.45750
   3   3  13   189960.64   175542.11  32103.84 o   0.46910
   4   3  13    93658.50    79048.75   8206.58 o   0.48562
   5   3  13    10407.44    23918.76   7940.66 o   0.50659
   6   3  13     5639.75     5736.98   2928.13 o   0.53147
   7   3  13    44738.69    47038.77   6295.23 o   0.55975
   8   3  13    77596.83    99712.84   7351.12 o   0.59093
  -7   4  13      947.55     5251.08   4502.18 o   0.58373
  -6   4  13    26136.10    34233.21   8643.60 o   0.55259
  -5   4  13    51066.36    49249.28   8434.38 o   0.52439
  -4   4  13    40225.14    42294.13  11264.75 o   0.49965
  -3   4  13      238.21        0.00   5736.98 o   0.47889
  -2   4  13     8165.81     3627.17   3248.81 o   0.46265
  -1   4  13    32465.76    41020.21   3831.50 o   0.45143
   0   4  13   128199.31   126648.70   9403.26 o   0.44559
   1   4  13   156083.34   174859.70  11967.69 o   0.44535
   2   4  13     3484.93     2672.96   2165.55 o   0.45073
   3   4  13    68739.33    56960.19  10847.28 o   0.46151
   4   4  13   245837.42   220801.52  21959.51 o   0.47735
   5   4  13   185367.05   185540.78  10106.20 o   0.49775
   6   4  13     7012.43     6489.79   3833.45 o   0.52218
   7   4  13    75738.31    99189.79   7588.70 o   0.55010
   8   4  13    47895.10    36076.12   6154.45 o   0.58101
  -7   5  13     1340.44     2045.29   3229.25 o   0.58847
  -6   5  13    29857.66    28956.71  15577.26 o   0.55678
  -5   5  13   119325.41   122498.48   6218.98 o   0.52794
  -4   5  13    34714.30    36291.21   7959.23 o   0.50247
  -3   5  13     3850.37    12505.41   5090.74 o   0.48088
  -2   5  13    49222.34    45118.62   4032.90 o   0.46373
  -1   5  13    56647.96    70590.91   4811.13 o   0.45153
   0   5  13    15782.07    26988.66  10714.32 o   0.44466
   1   5  13    43952.59    44288.57   2371.83 o   0.44340
   2   5  13   201092.88   237348.63  10809.15 o   0.44778
   3   5  13     3166.41    21134.35   7313.97 o   0.45764
   4   5  13    74893.80    77574.42   7389.25 o   0.47264
   5   5  13   127918.08   121177.65  15652.54 o   0.49231
   6   5  13    91308.71   109821.97   7294.42 o   0.51611
   7   5  13    12856.16    17202.15  13772.48 o   0.54351
   8   5  13   140184.67   130151.71   9202.83 o   0.57399
  -6   6  13    21642.65    20217.29  11986.27 o   0.56405
  -5   6  13   189679.36   160959.16  13581.83 o   0.53475
  -4   6  13   116450.48   117252.30   5546.34 o   0.50872
  -3   6  13    17531.19    21514.67   3240.01 o   0.48648
  -2   6  13      451.59     8319.02   4653.72 o   0.46856
  -1   6  13    67759.98    50781.30   5281.39 o   0.45548
   0   6  13    96788.29    92700.97   6572.89 o   0.44767
   1   6  13    33257.65    28919.56   2260.38 o   0.44539
   2   6  13    20004.01    17711.52   2659.27 o   0.44873
   3   6  13    53226.17    35567.73   3704.40 o   0.45758
   4   6  13     4346.81     2201.72   1698.22 o   0.47162
   5   6  13    10864.21     5768.27   3747.42 o   0.49040
   6   6  13    39783.52    75839.05   6238.53 o   0.51340
   7   6  13     2857.67     6237.55   6933.65 o   0.54009
   8   6  13    46379.14    39535.13   4939.20 o   0.56995
  -6   7  13    68464.94    46768.93   4055.39 o   0.57428
  -5   7  13     1846.88     4848.28   6572.89 o   0.54470
  -4   7  13    82989.69    78414.24   5369.38 o   0.51829
  -3   7  13   193302.58   183768.25  20344.39 o   0.49556
  -2   7  13    16616.73    15540.11   4919.65 o   0.47702
  -1   7  13    67416.41    73810.38   4781.80 o   0.46320
   0   7  13     6529.88     2613.32   2373.79 o   0.45452
   1   7  13   107408.86    94410.92  12537.67 o   0.45126
   2   7  13     2619.87      892.62   1664.98 o   0.45356
   3   7  13    57841.63    62910.31  19775.39 o   0.46133
   4   7  13    64173.87    54927.61   6021.49 o   0.47429
   5   7  13     7196.21     2860.67   3861.81 o   0.49205
   6   7  13     8235.46     4963.64   4254.83 o   0.51409
   7   7  13      326.14      987.45   3381.77 o   0.53991
   8   7  13    62855.67    69303.30   5334.18 o   0.56897
  -6   8  13    42060.11    30717.50  11549.25 o   0.58732
  -5   8  13    19366.13    39719.91   5490.61 o   0.55762
  -4   8  13     5722.63     5468.12   2655.36 o   0.53099
  -3   8  13    19834.36    21579.19   9365.13 o   0.50793
  -2   8  13    93503.69   108059.22   5551.23 o   0.48893
  -1   8  13     1597.99     2432.45   3324.09 o   0.47450
   0   8  13   115896.84    98119.23   5072.17 o   0.46504
   1   8  13    34761.76    22087.58   9802.15 o   0.46088
   2   8  13    27395.76    29503.23   3134.42 o   0.46214
   3   8  13      127.67     6714.66   2279.93 o   0.46880
   5   8  13   122835.23   137968.20   9078.67 o   0.49722
   6   8  13     4789.72     1844.87   2550.75 o   0.51817
   7   8  13     5734.64     7990.52   6705.86 o   0.54295
   8   8  13    36359.53    22596.95   3303.56 o   0.57107
  -5   9  13      108.69    18861.26   5090.74 o   0.57330
  -4   9  13     4708.04      772.36   1699.20 o   0.54661
  -3   9  13    96929.92    66275.46   8605.48 o   0.52336
  -2   9  13      503.12      189.67   3083.58 o   0.50405
  -1   9  13     3260.93     1063.71   1519.30 o   0.48912
   0   9  13   119952.66   140737.94  21693.58 o   0.47901
   1   9  13   173914.75   178707.81  11853.30 o   0.47400
   2   9  13    26874.72    26401.07   2146.97 o   0.47427
   3   9  13       49.52       38.13   1785.23 o   0.47981
   4   9  13     2312.06     1808.69   2093.20 o   0.49043
   5   9  13     5108.81    15703.38   6762.56 o   0.50582
   6   9  13    90678.62   107316.20   6325.54 o   0.52556
   7   9  13    43708.34    25706.93   3547.00 o   0.54918
   8   9  13     1511.01     8287.73   3221.43 o   0.57620
  -5  10  13    10212.79    11861.13   2973.10 o   0.59154
  -4  10  13    26689.12    23485.65  13525.13 o   0.56490
  -3  10  13    49951.18    53260.68   4673.28 o   0.54160
  -2  10  13    43342.46    41454.30   2787.34 o   0.52208
  -1  10  13     1149.03     2153.81   3457.05 o   0.50679
   0  10  13    64702.42    76288.77   4254.83 o   0.49612
   1  10  13   172655.77   178666.77   5397.73 o   0.49036
   2  10  13    14371.63    17966.69   2792.23 o   0.48969
   3  10  13    12715.00    10030.92   1973.92 o   0.49413
   4  10  13    52085.75    45020.85   4635.15 o   0.50355
   5  10  13    45141.08    63153.75  15747.37 o   0.51767
   6  10  13     1967.96     4543.25   2928.13 o   0.53612
   7  10  13    30225.63    34608.64  12328.45 o   0.55848
   8  10  13    43673.74    28304.60   4635.15 o   0.58429
  -4  11  13     1908.24     9231.19   2746.28 o   0.58561
  -3  11  13    97913.91    91257.94   5015.46 o   0.56236
  -2  11  13    88630.72    68309.99   4331.09 o   0.54275
  -1  11  13    63706.49    64930.18   8130.33 o   0.52719
   0  11  13     1227.50      151.54   1081.31 o   0.51606
   1  11  13   154844.55   172839.83   7465.51 o   0.50963
   2  11  13    62544.89    63759.91   9707.31 o   0.50809
   3  11  13      708.55     1416.65   1525.17 o   0.51148
   4  11  13    15594.16    16892.23   5243.26 o   0.51971
   5  11  13    54206.37    56796.92   3752.31 o   0.53255
   6  11  13     3847.39     2907.60   3115.84 o   0.54968
   7  11  13     9139.65     3647.70   3039.58 o   0.57071
  -3  12  13     3685.65      630.60   1896.69 o   0.58538
  -2  12  13    57439.31    65905.90  10980.24 o   0.56576
  -1  12  13    82061.26    65885.37   4229.41 o   0.55003
   0  12  13    17456.42    12536.70   5376.22 o   0.53852
   1  12  13     5360.37     9887.20   2069.73 o   0.53151
   2  12  13    71618.98    80897.53   3988.90 o   0.52917
   3  12  13    86564.84    82317.11   8889.98 o   0.53157
   4  12  13     4841.21     6247.33   3191.12 o   0.53865
   5  12  13    15164.75    14056.00   2272.11 o   0.55022
   6  12  13    15917.83    32255.38   4673.28 o   0.56600
   7  12  13     1850.09      189.67   2279.93 o   0.58567
  -2  13  13     1473.06     1068.60   2614.30 o   0.59084
  -1  13  13     7036.14     7374.59   4502.18 o   0.57501
   0  13  13    46925.63    60524.79   4358.47 o   0.56320
   1  13  13    17081.01    11560.00   6097.74 o   0.55567
   2  13  13    53343.33    53056.34   6097.74 o   0.55262
   3  13  13    18337.75    17622.55   4254.83 o   0.55409
   4  13  13    21449.10    23198.22   2637.76 o   0.56007
   5  13  13      572.01     1844.87   2089.29 o   0.57041
   0  14  13      277.15      851.55   2186.08 o   0.58981
   1  14  13     1401.07     3761.11   4141.42 o   0.58185
   2  14  13    12825.41    13395.09   5110.30 o   0.57814
   3  14  13    43988.52    54147.43  13012.82 o   0.57877
   4  14  13    16981.85    11871.88   6762.56 o   0.58371
   5  14  13    10839.22    20849.85   8244.71 o   0.59287
  -2  -3  14    69509.63    60186.50  14399.16 o   0.58874
  -1  -3  14      146.21      189.67   3761.11 o   0.58550
   0  -3  14     4645.03     5375.24   7465.51 o   0.58653
   1  -3  14     8053.82      114.39   4013.35 o   0.59183
  -4  -2  14    13254.29    14632.83   7104.75 o   0.58852
  -3  -2  14    46104.46    39643.65   9346.55 o   0.57583
  -2  -2  14    89757.27    81700.20   6207.24 o   0.56730
  -1  -2  14    34628.14    29250.01   3777.73 o   0.56312
   0  -2  14    14206.16     4006.50   3438.48 o   0.56339
   1  -2  14    28341.46    34065.05  14532.13 o   0.56810
   2  -2  14     5910.07     8060.91   3551.88 o   0.57715
   3  -2  14    18699.77     9991.82   5052.61 o   0.59032
  -5  -1  14    26895.86    23097.52   4216.70 o   0.58958
  -4  -1  14     4652.51     9596.83   3245.87 o   0.57174
  -3  -1  14   122438.82   112611.28  20800.96 o   0.55786
  -2  -1  14   168798.19   161621.03   7515.37 o   0.54822
  -1  -1  14    25810.89    23931.47   3831.50 o   0.54306
   0  -1  14      811.71      744.99   2244.74 o   0.54250
   1  -1  14    75186.66    77894.13   8718.88 o   0.54656
   2  -1  14    67365.61    86696.11   7123.32 o   0.55513
   3  -1  14      465.03     2510.66   2811.79 o   0.56801
   4  -1  14    13408.86    18579.69  18178.85 o   0.58492
  -5   0  14    47562.65    28879.47   3666.27 o   0.57667
  -4   0  14     3118.68     4343.80   3780.66 o   0.55761
  -3   0  14    37133.84    31131.05   3981.08 o   0.54253
  -2   0  14    96512.13   113254.59   6382.25 o   0.53176
  -1   0  14   189403.03   203233.73   8488.15 o   0.52557
   0   0  14     3074.97     6660.88  10011.37 o   0.52412
   1   0  14   134852.08   129087.04   7021.65 o   0.52745
   2   0  14    23832.20    30065.39  16375.04 o   0.53548
   3   0  14    78252.37    64963.42   5234.46 o   0.54799
   4   0  14      738.59     4530.54   4029.97 o   0.56469
   5   0  14    79601.59    61376.34  18958.05 o   0.58522
  -6   1  14     2096.62     6999.16   5908.08 o   0.59039
  -5   1  14    17044.30    24526.88   3448.25 o   0.56657
  -4   1  14    81879.87    87617.08   5372.31 o   0.54633
  -3   1  14     5210.88     2911.51   3722.00 o   0.53006
  -2   1  14    39071.57    48316.58   4813.08 o   0.51815
  -1   1  14    29331.93    27238.94   3978.15 o   0.51091
   0   1  14   103021.73   109509.12  10980.24 o   0.50852
   1   1  14    15451.82    11546.32   2715.97 o   0.51107
   2   1  14    85484.67    70021.90   6135.87 o   0.51847
   3   1  14   137655.27   149985.75  18103.57 o   0.53052
   4   1  14    13766.29     7400.98   3173.53 o   0.54693
   5   1  14      355.88     1908.42   2799.08 o   0.56730
  -6   2  14    79589.45    79540.53  22491.36 o   0.58432
  -5   2  14    33612.07    34552.91   4008.46 o   0.55943
  -4   2  14     8476.89     8829.36   3450.21 o   0.53807
  -3   2  14    25211.01    36615.80   5223.71 o   0.52067
  -2   2  14    16354.67    15325.02   9935.11 o   0.50764
  -1   2  14   164830.39   179135.08  23251.01 o   0.49933
   0   2  14   102694.19   105937.68   5678.32 o   0.49598
   1   2  14     1801.63     4462.10   6345.10 o   0.49767
   2   2  14      527.89    10233.30   7579.90 o   0.50436
   3   2  14    32806.55    33110.84   6382.25 o   0.51587
   4   2  14    49548.85    64722.91   6857.40 o   0.53186
   5   2  14     3106.96    13967.03  14361.04 o   0.55196
   6   2  14      763.89    10008.44   7636.60 o   0.57574
  -6   3  14     9101.57     8873.36   2803.97 o   0.58120
  -5   3  14    37688.10    46426.74   4635.15 o   0.55535
  -4   3  14    40289.85    33186.13   9250.74 o   0.53297
  -3   3  14     2868.92     2741.39   3894.07 o   0.51452
  -2   3  14    62202.38    55497.59   4357.49 o   0.50042
  -1   3  14    39522.01    55273.71  16412.19 o   0.49106
   0   3  14   101205.01   109071.13  11834.73 o   0.48671
   1   3  14    72944.44    73188.58   5017.42 o   0.48751
   2   3  14    75016.41    61126.05   4161.95 o   0.49342
   3   3  14    11509.24    18198.40   4103.29 o   0.50426
   4   3  14     5270.48     1178.10   2723.80 o   0.51974
   5   3  14    10266.03    26404.99   7484.08 o   0.53945
   6   3  14     5993.13     1053.93   2537.06 o   0.56294
   7   3  14     6178.95      840.80   3167.66 o   0.58977
  -6   4  14     7864.17     5711.56   5983.36 o   0.58109
  -5   4  14     3490.77    13159.47  11929.56 o   0.55441
  -4   4  14    24527.77    32535.97   5603.04 o   0.53114
  -3   4  14    39544.01    37999.21  15215.52 o   0.51173
  -2   4  14     5913.51     8428.52   7864.40 o   0.49664
  -1   4  14    53888.66    48660.73   4425.92 o   0.48627
   0   4  14    52834.05    54668.52   4068.10 o   0.48093
   1   4  14    60290.21   104995.20  15557.71 o   0.48078
   2   4  14     2737.17      114.39   2237.89 o   0.48583
   3   4  14   211262.55   202610.95   8947.66 o   0.49593
   4   4  14   142932.06   144373.91  37289.42 o   0.51077
   5   4  14     3254.28    10025.06   9383.70 o   0.52995
   7   4  14    40183.72    44385.36  20781.41 o   0.57952
  -6   5  14    15986.13    13596.50   9383.70 o   0.58399
  -5   5  14     1971.65     5394.80   3837.37 o   0.55663
  -4   5  14     2530.45     4675.23   2412.90 o   0.53259
  -3   5  14     2770.76     3708.31   2243.76 o   0.51235
  -2   5  14      308.34     4619.50   6268.84 o   0.49636
  -1   5  14     3185.53    17435.81  14494.00 o   0.48505
   0   5  14   123231.18   122843.60   8263.29 o   0.47874
   1   5  14    61221.79    72343.88   7940.66 o   0.47764
   2   5  14     3911.52     3060.12   2409.96 o   0.48178
   3   5  14    52321.01    50234.78   6164.23 o   0.49103
   4   5  14   114177.80   109119.03  16051.43 o   0.50511
   5   5  14   107509.20   113818.71   9194.03 o   0.52363
   6   5  14    27970.83    28646.79   5060.43 o   0.54614
   7   5  14   186414.39   137607.42  31229.80 o   0.57216
  -6   6  14    39799.33    28835.48  18388.07 o   0.58984
  -5   6  14    87395.91    93536.88   7332.55 o   0.56196
  -4   6  14      672.64    12304.01   5451.50 o   0.53731
  -3   6  14     8514.63     8967.21   7066.62 o   0.51637
  -2   6  14    32604.74    23744.74   3682.89 o   0.49960
  -1   6  14    25220.99    19198.56   4901.07 o   0.48742
   0   6  14     2879.54     3909.71   4349.67 o   0.48020
   1   6  14    13325.59    14423.61   5584.47 o   0.47815
   2   6  14     7490.39     2950.62   4083.74 o   0.48134
   3   6  14      750.86      189.67   4042.68 o   0.48967
   4   6  14   108851.09   119754.15  10998.82 o   0.50289
   5   6  14    61641.80    54844.50   5717.43 o   0.52061
   6   6  14    10555.49    20587.83  11226.62 o   0.54240
   7   6  14    29606.30    23788.73   9421.83 o   0.56779
  -5   7  14   115498.09   114729.90   9725.89 o   0.57031
  -4   7  14   179036.06   183326.34   7445.96 o   0.54521
  -3   7  14    38715.28    34426.79   4133.60 o   0.52371
  -2   7  14     2446.48     6723.46   2984.83 o   0.50629
  -1   7  14    73842.47    68319.77   4160.00 o   0.49335
   0   7  14    30166.74    45818.63   5394.80 o   0.48528
   1   7  14    69631.84    53233.30   5186.55 o   0.48231
   2   7  14     3840.38      790.94   2157.72 o   0.48453
   3   7  14    22175.28    20420.65   6154.45 o   0.49188
   4   7  14    19851.17    13069.53   4325.22 o   0.50413
   5   7  14    52133.80    54094.64  14304.33 o   0.52094
   6   7  14    23433.35    31694.20   6611.02 o   0.54188
   7   7  14     4439.27    17722.27  11341.00 o   0.56649
   8   7  14    47088.59    66048.64   5520.92 o   0.59432
  -5   8  14     4485.46     7547.63   4121.87 o   0.58157
  -4   8  14    57881.73    64728.79  23308.70 o   0.55615
  -3   8  14   173342.50   220313.67  15557.71 o   0.53424
  -2   8  14   105832.58   103883.61  23042.77 o   0.51629
  -1   8  14    28563.59    40471.74   5888.52 o   0.50271
   0   8  14    57263.05    66016.38   6306.97 o   0.49387
   1   8  14    50383.07    61792.83   4633.19 o   0.49002
   2   8  14    71724.54   101820.70  26936.84 o   0.49128
   3   8  14     2944.51     4636.12   4615.59 o   0.49761
   4   8  14   111583.86   107754.20   7864.40 o   0.50883
   5   8  14    56320.63    57831.30   9498.09 o   0.52462
   6   8  14    40690.14    57075.56   5636.28 o   0.54458
   7   8  14       65.04      463.42   1984.68 o   0.56827
  -4   9  14    19601.19    26887.96   6174.00 o   0.56996
  -3   9  14    30531.22    49428.20   5243.26 o   0.54778
  -2   9  14    17202.67    25804.70  17837.64 o   0.52942
  -1   9  14    20091.43    33189.05   3609.57 o   0.51530
   0   9  14     7123.83     1954.37   2206.61 o   0.50578
   1   9  14    47514.69    41900.12   6705.86 o   0.50111
   2   9  14    24774.74    25658.04   6439.93 o   0.50144
   3   9  14    47534.00    65076.83  22586.20 o   0.50675
   4   9  14     8046.77     4199.10   2830.36 o   0.51689
   5   9  14    14539.69    17198.24   3294.76 o   0.53158
   6   9  14    72125.53    80605.20  12119.23 o   0.55046
   7   9  14    13082.98    21525.42   3239.03 o   0.57311
  -4  10  14     4970.97      800.71   2272.11 o   0.58644
  -3  10  14    19394.23    26043.25   8491.09 o   0.56409
  -2  10  14    10226.23    10995.89   2150.88 o   0.54545
  -1  10  14    16543.27    12316.72  11948.14 o   0.53090
   0  10  14     1849.22     3252.72   2507.73 o   0.52079
   1  10  14      569.16      854.49   1343.32 o   0.51537
   2  10  14      656.23     1495.84   1537.88 o   0.51480
   3  10  14     4892.72     1085.22   2715.97 o   0.51910
   4  10  14     1692.86    10068.07   3343.64 o   0.52814
   5  10  14     7853.84     7037.29   4065.16 o   0.54169
   6  10  14    22769.89    28640.92   4312.51 o   0.55941
   7  10  14   107873.01   146431.91  20933.93 o   0.58094
  -3  11  14    48790.35    72302.80  11967.69 o   0.58296
  -2  11  14    17947.81    20610.32   2659.27 o   0.56413
  -1  11  14    30119.12    25022.55   2476.45 o   0.54925
   0  11  14     7914.11     5102.47   3438.48 o   0.53864
   1  11  14    37644.72    28948.89   8776.57 o   0.53255
   2  11  14     4850.29     1616.09   1611.20 o   0.53114
   3  11  14     3009.69      213.13   1664.98 o   0.53445
   4  11  14    10025.07    17774.09   4635.15 o   0.54240
   5  11  14    43650.20    47112.09   7142.88 o   0.55478
   6  11  14     1684.36        0.00   1978.81 o   0.57130
   7  11  14      868.40     4597.02   3381.77 o   0.59162
  -2  12  14    80956.67    63389.37   7323.75 o   0.58522
  -1  12  14    27644.09    34640.90  11512.10 o   0.57009
   0  12  14     8051.08    18478.99   4691.85 o   0.55905
   1  12  14    56482.25    54106.37   5983.36 o   0.55236
   2  12  14    50030.81    64116.75   9840.28 o   0.55018
   3  12  14    20499.65    18263.90   4292.96 o   0.55255
   4  12  14     6021.70     6919.97   2754.10 o   0.55943
   5  12  14      249.77    11701.76   5243.26 o   0.57064
   6  12  14     6685.56    11663.64   3343.64 o   0.58594
  -1  13  14    74845.73    72411.33   6591.47 o   0.59315
   0  13  14     2214.11      765.52   2069.73 o   0.58177
   1  13  14    17700.10    13627.78   2774.64 o   0.57455
   2  13  14    14348.84    22101.27   6629.60 o   0.57165
   3  13  14    78129.46    84266.59  17362.49 o   0.57314
   4  13  14    15117.81    18826.07   7085.19 o   0.57899
   5  13  14    19568.81    22554.91   9061.07 o   0.58905
  -3  -1  15    96071.47    96810.13  26443.12 o   0.59406
  -2  -1  15    44252.07    48225.66   4298.83 o   0.58508
  -1  -1  15    10583.95     3295.73   3450.21 o   0.58031
   0  -1  15    12955.79    12029.29   9250.74 o   0.57985
   1  -1  15    15036.54    16393.62   6458.51 o   0.58371
   2  -1  15     5134.94     6393.00   3552.86 o   0.59180
  -4   0  15    13315.97    13581.83   3932.20 o   0.59270
  -3   0  15    39078.43    34173.57   7997.36 o   0.57859
  -2   0  15   116941.21   143942.77  17476.88 o   0.56857
  -1   0  15    25312.49    30530.77   7959.23 o   0.56284
   0   0  15     1610.07     7561.32   5926.65 o   0.56155
   1   0  15     5535.54    28338.82   4118.94 o   0.56473
   2   0  15    19021.63    32799.94   5532.65 o   0.57230
   3   0  15    13215.57    26397.16   6230.71 o   0.58408
  -4   1  15    75526.55    85646.09   5881.68 o   0.58100
  -3   1  15     3767.61    15254.63  18977.61 o   0.56579
  -2   1  15     3279.77     5872.88  18615.87 o   0.55472
  -1   1  15    40176.74    51631.87   4665.45 o   0.54802
   0   1  15    25204.10    39140.15  15710.22 o   0.54586
   1   1  15    24097.67    24432.04   4082.76 o   0.54830
   2   1  15      955.88        0.00   2796.14 o   0.55527
   3   1  15    59746.20    65699.61   4687.94 o   0.56660
   4   1  15    41475.48    26809.74   5255.97 o   0.58205
  -5   2  15     3329.28     2469.60   4141.42 o   0.59220
  -4   2  15    14670.91    15794.30   2859.69 o   0.57212
  -3   2  15    12332.82    15841.23   9782.59 o   0.55586
  -2   2  15    23802.30    37302.13  11150.36 o   0.54374
  -1   2  15    12422.54    15125.58   6212.13 o   0.53606
   0   2  15    12825.95    11739.89   3883.32 o   0.53300
   1   2  15    20397.24    16880.50   3409.15 o   0.53464
   2   2  15     3513.84    17932.47   3334.84 o   0.54094
   3   2  15    39806.96    40655.54   4624.39 o   0.55175
   4   2  15     3303.76     2253.54   4285.14 o   0.56679
   5   2  15     6168.52     9898.94   7161.45 o   0.58576
  -5   3  15    52061.39    66186.48   6933.65 o   0.58727
  -4   3  15      500.18     2602.56   3350.48 o   0.56621
  -3   3  15    45767.10    42342.03  13278.75 o   0.54894
  -2   3  15    41951.19    41851.24   6041.04 o   0.53582
  -1   3  15   137379.75   155446.06  22757.29 o   0.52715
   0   3  15    35461.96    34469.80   6857.40 o   0.52317
   1   3  15    44685.40    70282.94   5523.85 o   0.52398
   2   3  15    44891.48    47948.98   4784.73 o   0.52955
   3   3  15     4181.53     7265.09   6306.97 o   0.53973
   4   3  15     7614.50    10676.19   4002.59 o   0.55428
   5   3  15      759.20    19180.96   4821.88 o   0.57287
  -5   4  15    34564.36    28679.05   4234.30 o   0.58529
  -4   4  15   135114.33   130845.86   8244.71 o   0.56335
  -3   4  15    23037.21    32770.61  17552.16 o   0.54516
  -2   4  15    52211.61    53492.38  13031.40 o   0.53108
  -1   4  15    70616.67    79889.55  22358.40 o   0.52147
   0   4  15    39857.77    46702.45  16222.52 o   0.51656
   1   4  15     8589.68     5661.70   7313.97 o   0.51649
   2   4  15    77991.05    66790.70   6230.71 o   0.52127
   3   4  15   244738.94   286006.41  13031.40 o   0.53076
   4   4  15     1704.55     4482.63   4482.63 o   0.54471
   5   4  15    14868.46    16730.91  11093.65 o   0.56280
   6   4  15    15921.89    13701.11   4540.31 o   0.58464
  -5   5  15     2376.77     1766.65   4566.71 o   0.58630
  -4   5  15   104066.54   122396.80  20230.98 o   0.56359
  -3   5  15   211321.45   226812.25   9332.86 o   0.54457
  -2   5  15   100600.48    95151.02   9042.50 o   0.52962
  -1   5  15    30644.98    35362.42   4806.24 o   0.51910
   0   5  15   253834.47   265715.78  10998.82 o   0.51328
   1   5  15     7990.45    21689.67   3284.00 o   0.51233
   2   5  15    15465.99    19470.35   4502.18 o   0.51626
   3   5  15    34564.85    66718.34   9820.72 o   0.52497
   4   5  15   118639.93   161982.78  19812.54 o   0.53823
   5   5  15      478.47     5138.65   5052.61 o   0.55571
   6   5  15    82013.94   109047.66   7879.06 o   0.57702
  -5   6  15     1892.40    13519.26   3392.52 o   0.59028
  -4   6  15    16761.33    14828.36   3616.41 o   0.56693
  -3   6  15    24989.95    29330.18   4482.63 o   0.54719
  -2   6  15     1682.77     7560.34   3761.11 o   0.53146
  -1   6  15    22332.54    24515.14   3621.30 o   0.52010
   0   6  15    32995.87    28023.04   5052.61 o   0.51341
   1   6  15   206595.23   204797.02   9441.39 o   0.51156
   2   6  15     8250.94    14533.11   4795.48 o   0.51461
   3   6  15    32174.69    10415.15   7826.27 o   0.52248
   4   6  15    37971.96    31821.29   4704.56 o   0.53495
   5   6  15    47897.10    57696.38  17685.12 o   0.55171
   6   6  15      580.22     4139.47   4289.05 o   0.57238
  -4   7  15     8487.83     8678.80   3628.14 o   0.57331
  -3   7  15     2669.01    28736.73   9250.74 o   0.55297
  -2   7  15     4319.20    13212.27   3295.73 o   0.53656
  -1   7  15     1325.06     3709.29   3400.35 o   0.52445
   0   7  15     6193.04     5185.58   6515.21 o   0.51693
   1   7  15    15491.84    13469.40   3362.22 o   0.51421
   2   7  15    18952.76    21877.38   9554.80 o   0.51636
   3   7  15     2119.33     9638.88   4558.89 o   0.52333
   4   7  15    59814.03    79562.03  15861.76 o   0.53493
   5   7  15    73697.20    64954.61   6312.83 o   0.55086
   6   7  15      137.00     1139.97   5356.67 o   0.57077
   7   7  15     1902.38     9774.77  12309.88 o   0.59424
  -4   8  15    21007.08    19887.82  13506.55 o   0.58263
  -3   8  15    53792.64    78884.50   4751.49 o   0.56182
  -2   8  15      161.70     5369.38   5090.74 o   0.54484
  -1   8  15     3467.90     3171.57   2934.00 o   0.53206
   0   8  15    13414.63     6356.83   2098.09 o   0.52378
   1   8  15    24907.79    30870.99   6249.28 o   0.52022
   2   8  15    17993.86    14167.46  10086.65 o   0.52148
   3   8  15    17274.00    46573.40   6562.14 o   0.52752
   4   8  15    47348.79    51274.05  14550.70 o   0.53818
   5   8  15    73966.87    63352.21   5641.17 o   0.55319
   6   8  15    24461.61    14617.18   4797.44 o   0.57222
  -3   9  15     7527.68    15984.95  11341.00 o   0.57359
  -2   9  15    39570.53    41359.46   4664.48 o   0.55615
  -1   9  15     3266.62      342.19   2892.93 o   0.54280
   0   9  15      452.39     5896.34   4331.09 o   0.53383
   1   9  15    44052.64    44934.82   4806.24 o   0.52948
   2   9  15    56832.27    85169.95   8188.99 o   0.52986
   3   9  15    41828.94    56786.16  20116.59 o   0.53495
   4   9  15    61040.48    48650.95   5872.88 o   0.54463
   5   9  15    67327.05    57314.11   9745.44 o   0.55865
   6   9  15    60626.43    61059.57  16830.64 o   0.57671
  -3  10  15    24539.33    34465.89   4349.67 o   0.58811
  -2  10  15    13259.94    19537.81   3265.43 o   0.57032
  -1  10  15     2947.53     4090.58   6382.25 o   0.55648
   0  10  15    15007.88    16960.67   2095.15 o   0.54691
   1  10  15      823.54     3592.95   2810.81 o   0.54182
   2  10  15    28423.53    23836.64   6933.65 o   0.54135
   3  10  15    77149.41    83065.03   5072.17 o   0.54550
   4  10  15    28687.13    54961.83   5310.72 o   0.55417
   5  10  15    11356.80     7076.40   5831.82 o   0.56716
   6  10  15   145700.86   160201.47   8146.95 o   0.58417
  -2  11  15    38259.93    24293.21   3632.05 o   0.58713
  -1  11  15     4467.10     3158.86   4520.76 o   0.57290
   0  11  15      296.76      304.06   2668.07 o   0.56280
   1  11  15      652.78     1429.36   1781.32 o   0.55704
   2  11  15      554.41     2464.71   2366.95 o   0.55576
   3  11  15     7095.91       38.13   3381.77 o   0.55899
   4  11  15       38.84      392.05   2882.18 o   0.56665
   5  11  15     4339.23      824.18   2832.32 o   0.57857
   6  11  15    14352.12    24276.59   4635.15 o   0.59449
  -1  12  15    17525.73    10895.19   4027.03 o   0.59183
   0  12  15      235.58     3245.87   3319.20 o   0.58127
   1  12  15    42301.13    39029.67   3594.90 o   0.57491
   2  12  15    16968.72    14889.96   2859.69 o   0.57287
   3  12  15     1647.84     6631.55   7408.80 o   0.57521
   4  12  15     1611.29     2876.31   3099.22 o   0.58188
   5  12  15     2945.60       38.13   3039.58 o   0.59273
   2  13  15     9150.15     4858.06   6895.53 o   0.59245
   3  13  15    85800.18    89358.31   6496.64 o   0.59395
  -2   1  16    95207.27   118349.24  19775.39 o   0.59139
  -1   1  16    38448.71    61443.80  10239.17 o   0.58517
   0   1  16      301.23       38.13   2550.75 o   0.58321
   1   1  16      362.68    10783.73   3537.22 o   0.58555
   2   1  16    45612.82    41287.12   7826.27 o   0.59214
  -3   2  16       46.58       38.13   2691.53 o   0.59132
  -2   2  16    13822.53     7423.47   3176.46 o   0.58001
  -1   2  16    43498.36    35810.20   3969.35 o   0.57287
   0   2  16    60786.11    95121.70  24809.42 o   0.57007
   1   2  16     2537.06      881.86   3666.27 o   0.57167
   2   2  16    14847.82    17107.32   4363.35 o   0.57763
   3   2  16    33746.37    48025.24   4425.92 o   0.58782
  -3   3  16     5521.32      342.19   2550.75 o   0.58373
  -2   3  16     1486.68    11692.97   3432.61 o   0.57147
  -1   3  16    20168.46    11806.38   3814.88 o   0.56342
   0   3  16      609.86     8396.25   3039.58 o   0.55976
   1   3  16      527.43    11568.80   3914.60 o   0.56057
   2   3  16     8292.81     3533.31   2908.58 o   0.56585
   3   3  16    14967.56    15564.55   2992.66 o   0.57545
   4   3  16     3127.81        0.00   4464.05 o   0.58918
  -3   4  16    26976.20    37661.91  17020.30 o   0.57907
  -2   4  16    20654.66    33538.09   7693.31 o   0.56591
  -1   4  16     6621.49    10584.29   4711.40 o   0.55696
   0   4  16     4499.87     6615.91   3571.44 o   0.55243
   1   4  16    40478.27    35093.56  10048.52 o   0.55243
   2   4  16     2278.09      227.80   2005.21 o   0.55696
   3   4  16    24110.79    19087.11   3559.71 o   0.56592
   4   4  16      564.90     4470.90   3173.53 o   0.57908
  -3   5  16    87571.41    53417.10   6192.58 o   0.57742
  -2   5  16    17327.63    34468.83  13468.42 o   0.56341
  -1   5  16   132767.05   114713.27  14721.80 o   0.55359
   0   5  16    33811.27    20572.19   7142.88 o   0.54821
   1   5  16    18173.51    33434.45   3973.26 o   0.54738
   2   5  16    17699.06    12384.18   4445.48 o   0.55112
   3   5  16    78774.52    67438.88  11568.80 o   0.55935
   4   5  16    49077.03    61326.48  11663.64 o   0.57188
   5   5  16     1755.29      151.54   3863.76 o   0.58842
  -3   6  16    20780.35    29075.99  13411.71 o   0.57879
  -2   6  16     2541.95     8614.27   8757.01 o   0.56400
  -1   6  16    28999.28    55020.49   7256.29 o   0.55338
   0   6  16   223714.36   208479.91  27430.56 o   0.54716
   1   6  16    72026.52    48856.27   4694.78 o   0.54549
   2   6  16    30127.69    36671.52   4826.77 o   0.54842
   3   6  16     5720.28     2820.59   4681.10 o   0.55587
   4   6  16    27220.34    31792.94  13734.35 o   0.56767
   5   6  16    54475.00    46786.53  11530.67 o   0.58355
  -3   7  16    17497.05     9687.76   3087.49 o   0.58317
  -2   7  16     1190.58     8563.44   3970.33 o   0.56769
  -1   7  16     9181.90     7035.33   4919.65 o   0.55632
   0   7  16    24334.12    25047.00   4371.17 o   0.54930
   1   7  16    70526.60    64296.65  11701.76 o   0.54681
   2   7  16    37719.98    51858.70   9498.09 o   0.54890
   3   7  16    34414.19    31940.57   5477.90 o   0.55553
   4   7  16    36096.61    42576.67  14475.42 o   0.56653
   5   7  16    16840.11    36456.44  19832.09 o   0.58166
  -3   8  16    80909.05    80771.41  10523.67 o   0.59049
  -2   8  16    50849.66    54023.26   6591.47 o   0.57442
  -1   8  16    19976.07     9888.18  12708.77 o   0.56237
   0   8  16    89197.50    65244.01   5254.99 o   0.55461
   1   8  16    33647.48    45631.90   5775.11 o   0.55131
   2   8  16     1400.33     4252.88   2753.13 o   0.55256
   3   8  16     9885.38     9628.12   8035.49 o   0.55833
   4   8  16    17949.71    15805.06   6838.82 o   0.56847
   5   8  16    50094.64    60557.05   7579.90 o   0.58277
  -2   9  16    90447.02    77141.30   5248.15 o   0.58407
  -1   9  16    20377.93    25342.26   8320.00 o   0.57143
   0   9  16     1589.97      227.80   3233.16 o   0.56298
   1   9  16   105875.63   106672.89   6164.23 o   0.55892
   2   9  16    93598.41   103205.09  26576.08 o   0.55934
   3   9  16     7623.66    11000.77   4786.69 o   0.56423
   4   9  16    81907.20    77680.98   6577.78 o   0.57347
   5   9  16    33114.02    31790.99   5909.05 o   0.58687
  -1  10  16    22005.74     6116.32   3077.71 o   0.58335
   0  10  16      172.14      114.39   3799.24 o   0.57428
   1  10  16    40588.11    38220.16   3448.25 o   0.56950
   2  10  16    88122.30   102516.81  20952.50 o   0.56912
   3  10  16    65429.17    69151.77   8434.38 o   0.57313
   4  10  16    20817.47     8320.00   4179.55 o   0.58145
   5  10  16   147715.42   137553.66  24239.44 o   0.59390
   0  11  16      136.61       38.13   2526.31 o   0.58835
   1  11  16    16993.80     8909.53   2973.10 o   0.58291
   2  11  16    36196.34    34151.09   3279.11 o   0.58175
   3  11  16    19216.54    24988.34  16355.49 o   0.58489
   4  11  16       36.63     3302.58   2925.20 o   0.59228
  -1   4  17    51631.73    53851.19  17039.86 o   0.59269
   0   4  17    17228.92    27683.78  12898.44 o   0.58850
   1   4  17     7461.11     3859.85   6002.91 o   0.58856
   2   4  17    48666.27    37966.95   8738.44 o   0.59287
  -1   5  17     8709.47      296.23   2746.28 o   0.58844
   0   5  17    43546.38    60758.45   9612.48 o   0.58344
   1   5  17     2567.24     9979.11   4236.26 o   0.58272
   2   5  17     4617.25        0.00   2544.88 o   0.58630
   3   5  17    10252.95    14654.34   7181.01 o   0.59411
  -1   6  17    70351.58    84266.59   7294.42 o   0.58716
   0   6  17    31706.44    34588.11   4823.84 o   0.58136
   1   6  17     1050.58        0.00   3799.24 o   0.57985
   2   6  17     2250.07     5092.70   4407.35 o   0.58267
   3   6  17     1947.93     8381.59   8928.11 o   0.58975
  -1   7  17     2514.56     6896.50   3611.52 o   0.58885
   0   7  17    24179.34    27070.78   4067.12 o   0.58229
   1   7  17    23865.96    25964.05   4329.13 o   0.58000
   2   7  17      419.25    18601.20   4824.81 o   0.58203
   3   7  17    10679.24     9567.51   3986.95 o   0.58834
  -1   8  17    56332.39    77062.13   5546.34 o   0.59349
   0   8  17    61499.34    77354.45   7169.27 o   0.58621
   1   8  17      520.11        0.00   3108.02 o   0.58315
   2   8  17     4239.11        0.00   7256.29 o   0.58439
   3   8  17    18597.33    20816.61   5359.60 o   0.58991
   0   9  17   202756.16   196406.63  18711.68 o   0.59306
   1   9  17   118593.73   112306.25  10048.52 o   0.58926
   2   9  17      249.26     7577.94   5717.43 o   0.58972
   3   9  17    66860.42        0.37     57.73 o   0.59442
 
